# Supplementary material for: 2-[(4-Chloro­phenyl)­amino­meth­yl]phenol
Source: Acta Crystallogr Sect E Struct Rep Online. 2011 Aug 17;67(Pt 9):o2364. doi: 10.1107/S1600536811032557 (PMC3200954; doi:10.1107/S1600536811032557)
Supplement: Supplementary file 1 [file e-67-o2364-sup1.cif]

##############################################################################
#                                                                            #
# This CIF contains the data in a paper accepted for publication in          #
# Acta Crystallographica Section E. It conforms to the requirements of       #
# Notes for Authors for Acta Crystallographica Section E, and has been       #
# peer reviewed under the auspices of the IUCr Commission on Journals.       #
#                                                                            #
# Full details of the Crystallographic Information File format               #
# are given in the paper "The Crystallographic Information File (CIF):       #
# a New Standard Archive File for Crystallography" by S. R. Hall, F. H.      #
# Allen and I. D. Brown [Acta Cryst. (1991), A47, 655-685].                  #
#                                                                            #
# The current version of the core CIF dictionary is obtainable from          #
# ftp://ftp.iucr.org/pub/cif_core.dic.                                       #
#                                                                            #
# Software is freely available for graphical display of the structure(s)     #
# in this CIF. For information consult the CIF software page                 #
# http://www.iucr.org/resources/cif/software.                                #
#                                                                            #
# This file may be used for bona fide research purposes within the           #
# scientific community so long as proper attribution is given to the journal # 
# article from which it was obtained.                                        #
#                                                                            #
##############################################################################
data_I
_audit_creation_method     SHELXL-97
_chemical_name_systematic
;
2-[(4-Chlorophenyl)aminomethyl]phenol
;
_chemical_name_common     ?
_chemical_formula_moiety     'C13 H12 Cl N O'
_chemical_formula_sum     'C13 H12 Cl N O'
_chemical_formula_iupac     'C13 H12 Cl N O'
_chemical_formula_weight     233.69
_chemical_melting_point     ?
_symmetry_cell_setting     triclinic
_symmetry_space_group_name_H-M     'P -1'
_symmetry_space_group_name_Hall     '-P 1'
loop_
    _symmetry_equiv_pos_as_xyz
    'x, y, z'
    '-x, -y, -z'
_cell_length_a     5.5842(11)
_cell_length_b     7.9485(16)
_cell_length_c     13.023(3)
_cell_angle_alpha     86.87(3)
_cell_angle_beta     89.12(3)
_cell_angle_gamma     88.65(3)
_cell_volume     577.0(2)
_cell_formula_units_Z     2
_cell_measurement_reflns_used     2637
_cell_measurement_theta_min     3.15
_cell_measurement_theta_max     27.48
_cell_measurement_temperature     298(2)
_exptl_crystal_description     'block'
_exptl_crystal_colour     'Colorless'
_exptl_crystal_size_max     0.10
_exptl_crystal_size_mid     0.03
_exptl_crystal_size_min     0.03
_exptl_crystal_density_diffrn     1.345
_exptl_crystal_density_meas     ?
_exptl_crystal_density_method     'not measured'
_exptl_crystal_F_000     244
_exptl_absorpt_coefficient_mu     0.308
_exptl_absorpt_correction_type     multi-scan
_exptl_absorpt_process_details     '(CrystalClear; Rigaku, 2005)'
_exptl_absorpt_correction_T_min     0.910
_exptl_absorpt_correction_T_max     1.000
_exptl_special_details     ?
_diffrn_ambient_temperature     298(2)
_diffrn_radiation_type     MoK\a
_diffrn_radiation_wavelength     0.71073
_diffrn_radiation_source     'fine-focus sealed tube'
_diffrn_radiation_monochromator     graphite
_diffrn_measurement_device_type     'Mercury2 (2x2 bin mode)'
_diffrn_measurement_method     'CCD profile fitting'
_diffrn_detector_area_resol_mean     13.6612
_diffrn_reflns_number     5968
_diffrn_reflns_av_R_equivalents     0.0606
_diffrn_reflns_av_sigmaI/netI     0.0817
_diffrn_reflns_theta_min     3.08
_diffrn_reflns_theta_max     27.48
_diffrn_reflns_theta_full     27.48
_diffrn_measured_fraction_theta_max     0.995
_diffrn_measured_fraction_theta_full     0.995
_diffrn_reflns_limit_h_min     -7
_diffrn_reflns_limit_h_max     7
_diffrn_reflns_limit_k_min     -10
_diffrn_reflns_limit_k_max     10
_diffrn_reflns_limit_l_min     -16
_diffrn_reflns_limit_l_max     16
_diffrn_standards_number     0
_diffrn_standards_interval_count     ?
_diffrn_standards_interval_time     ?
_diffrn_standards_decay_%     ?
_refine_special_details
;
 Refinement of F^2^ against ALL reflections.  The weighted R-factor wR and
 goodness of fit S are based on F^2^, conventional R-factors R are based
 on F, with F set to zero for negative F^2^. The threshold expression of
 F^2^ > 2sigma(F^2^) is used only for calculating R-factors(gt) etc. and is
 not relevant to the choice of reflections for refinement.  R-factors based
 on F^2^ are statistically about twice as large as those based on F, and R-
 factors based on ALL data will be even larger.
;
_reflns_number_total     2637
_reflns_number_gt     1383
_reflns_threshold_expression     'I > 2\s(I)'
_refine_ls_structure_factor_coef     Fsqd
_refine_ls_matrix_type     full
_refine_ls_R_factor_all     0.1352
_refine_ls_R_factor_gt     0.0677
_refine_ls_wR_factor_gt     0.1546
_refine_ls_wR_factor_ref     0.1867
_refine_ls_goodness_of_fit_ref     0.984
_refine_ls_restrained_S_all     0.984
_refine_ls_number_reflns     2637
_refine_ls_number_parameters     145
_refine_ls_number_restraints     0
_refine_ls_hydrogen_treatment     constr
_refine_ls_weighting_scheme     calc
_refine_ls_weighting_details
                 'calc w=1/[\s^2^(Fo^2^)+(0.0820P)^2^] where P=(Fo^2^+2Fc^2^)/3'
_atom_sites_solution_hydrogens     geom
_atom_sites_solution_primary     direct
_atom_sites_solution_secondary     difmap
_refine_ls_shift/su_max     0.000
_refine_ls_shift/su_mean     0.000
_refine_diff_density_max     0.219
_refine_diff_density_min     -0.254
_refine_ls_extinction_method     none
_refine_ls_extinction_coef     ?
loop_
    _atom_type_symbol
    _atom_type_description
    _atom_type_scat_dispersion_real
    _atom_type_scat_dispersion_imag
    _atom_type_scat_source
    'C' 'C' 0.0033 0.0016
                         'International Tables Vol C Tables 4.2.6.8 and 6.1.1.4'
    'H' 'H' 0.0000 0.0000
                         'International Tables Vol C Tables 4.2.6.8 and 6.1.1.4'
    'N' 'N' 0.0061 0.0033
                         'International Tables Vol C Tables 4.2.6.8 and 6.1.1.4'
    'O' 'O' 0.0106 0.0060
                         'International Tables Vol C Tables 4.2.6.8 and 6.1.1.4'
    'Cl' 'Cl' 0.1484 0.1585
                         'International Tables Vol C Tables 4.2.6.8 and 6.1.1.4'
_computing_data_collection     '<i>CrystalClear</i> (Rigaku, 2005)'
_computing_cell_refinement     '<i>CrystalClear</i> (Rigaku, 2005)'
_computing_data_reduction     '<i>CrystalClear</i> (Rigaku, 2005)'
_computing_structure_solution     '<i>SHELXS97</i> (Sheldrick, 2008)'
_computing_structure_refinement     '<i>SHELXL97</i> (Sheldrick, 2008)'
_computing_molecular_graphics     '<i>SHELXTL</i> (Sheldrick, 2008)'
_computing_publication_material     '<i>SHELXTL</i> (Sheldrick, 2008)'
loop_
    _atom_site_type_symbol
    _atom_site_label
    _atom_site_fract_x
    _atom_site_fract_y
    _atom_site_fract_z
    _atom_site_U_iso_or_equiv
    _atom_site_adp_type
    _atom_site_calc_flag
    _atom_site_refinement_flags
    _atom_site_occupancy
    _atom_site_symmetry_multiplicity
    _atom_site_disorder_assembly
    _atom_site_disorder_group
    Cl Cl1 0.3943(2) 0.26250(15) -0.02082(7) 0.1028(5) Uani d . 1 1 . .
    O O1 1.2067(3) 0.3735(2) 0.53925(13) 0.0478(5) Uani d . 1 1 . .
    H H1 1.2487 0.4639 0.5596 0.057 Uiso d R 1 1 . .
    N N1 0.6595(4) 0.3048(2) 0.41481(16) 0.0425(6) Uani d . 1 1 . .
    H H1A 0.5273 0.3047 0.4539 0.051 Uiso d R 1 1 . .
    C C1 1.0518(4) 0.2978(3) 0.60896(19) 0.0394(6) Uani d . 1 1 . .
    C C6 0.8691(4) 0.2033(3) 0.5715(2) 0.0430(7) Uani d . 1 1 . .
    C C8 0.5997(4) 0.2890(3) 0.3104(2) 0.0420(6) Uani d . 1 1 . .
    C C2 1.0819(5) 0.3070(3) 0.7143(2) 0.0503(7) Uani d . 1 1 . .
    H H2A 1.2081 0.3667 0.7391 0.060 Uiso calc R 1 1 . .
    C C7 0.8410(5) 0.1848(3) 0.4587(2) 0.0499(7) Uani d . 1 1 . .
    H H7A 0.9936 0.2038 0.4239 0.060 Uiso calc R 1 1 . .
    H H7B 0.7942 0.0706 0.4472 0.060 Uiso calc R 1 1 . .
    C C5 0.7158(5) 0.1240(4) 0.6422(3) 0.0593(8) Uani d . 1 1 . .
    H H5A 0.5925 0.0603 0.6186 0.071 Uiso calc R 1 1 . .
    C C13 0.3944(5) 0.3687(4) 0.2737(2) 0.0519(7) Uani d . 1 1 . .
    H H13A 0.2966 0.4278 0.3183 0.062 Uiso calc R 1 1 . .
    C C9 0.7429(5) 0.2015(4) 0.2432(2) 0.0544(8) Uani d . 1 1 . .
    H H9A 0.8824 0.1468 0.2666 0.065 Uiso calc R 1 1 . .
    C C11 0.4753(6) 0.2735(4) 0.1065(2) 0.0612(8) Uani d . 1 1 . .
    C C12 0.3308(6) 0.3628(4) 0.1723(2) 0.0620(8) Uani d . 1 1 . .
    H H12A 0.1924 0.4182 0.1484 0.074 Uiso calc R 1 1 . .
    C C3 0.9239(5) 0.2273(4) 0.7814(2) 0.0588(8) Uani d . 1 1 . .
    H H3A 0.9423 0.2353 0.8518 0.071 Uiso calc R 1 1 . .
    C C10 0.6794(6) 0.1947(4) 0.1411(2) 0.0642(9) Uani d . 1 1 . .
    H H10A 0.7768 0.1361 0.0961 0.077 Uiso calc R 1 1 . .
    C C4 0.7407(6) 0.1367(4) 0.7467(2) 0.0632(9) Uani d . 1 1 . .
    H H4A 0.6338 0.0841 0.7929 0.076 Uiso calc R 1 1 . .
loop_
    _atom_site_aniso_label
    _atom_site_aniso_U_11
    _atom_site_aniso_U_22
    _atom_site_aniso_U_33
    _atom_site_aniso_U_12
    _atom_site_aniso_U_13
    _atom_site_aniso_U_23
    Cl1 0.1312(10) 0.1295(10) 0.0494(6) -0.0067(7) -0.0159(6) -0.0148(6)
    O1 0.0486(11) 0.0435(11) 0.0524(12) -0.0078(9) 0.0067(9) -0.0115(9)
    N1 0.0386(12) 0.0443(13) 0.0451(13) 0.0034(10) 0.0031(10) -0.0089(10)
    C1 0.0347(13) 0.0364(14) 0.0470(16) 0.0056(11) 0.0013(12) -0.0042(12)
    C6 0.0387(14) 0.0374(14) 0.0533(17) 0.0010(12) -0.0030(12) -0.0050(13)
    C8 0.0392(14) 0.0426(15) 0.0447(16) -0.0073(12) 0.0031(12) -0.0065(12)
    C2 0.0465(16) 0.0529(18) 0.0519(18) 0.0009(13) -0.0075(13) -0.0044(14)
    C7 0.0443(15) 0.0446(16) 0.0619(19) 0.0037(13) -0.0050(13) -0.0134(14)
    C5 0.0491(17) 0.0526(18) 0.077(2) -0.0091(14) -0.0073(16) -0.0022(16)
    C13 0.0522(17) 0.0561(18) 0.0474(17) 0.0055(14) 0.0029(13) -0.0063(14)
    C9 0.0459(16) 0.0616(18) 0.0575(19) 0.0015(14) 0.0018(14) -0.0215(15)
    C11 0.069(2) 0.068(2) 0.0470(18) -0.0101(18) -0.0010(16) -0.0071(16)
    C12 0.0618(19) 0.069(2) 0.0548(19) 0.0018(16) -0.0088(15) 0.0042(16)
    C3 0.067(2) 0.064(2) 0.0447(18) 0.0054(17) -0.0007(15) 0.0034(15)
    C10 0.068(2) 0.070(2) 0.057(2) -0.0048(17) 0.0071(16) -0.0235(17)
    C4 0.062(2) 0.066(2) 0.059(2) -0.0058(17) 0.0084(16) 0.0117(17)
_geom_special_details
;
 All esds (except the esd in the dihedral angle between two l.s. planes)
 are estimated using the full covariance matrix.  The cell esds are taken
 into account individually in the estimation of esds in distances, angles
 and torsion angles; correlations between esds in cell parameters are only
 used when they are defined by crystal symmetry.  An approximate (isotropic)
 treatment of cell esds is used for estimating esds involving l.s. planes.
;
loop_
    _geom_bond_atom_site_label_1
    _geom_bond_atom_site_label_2
    _geom_bond_site_symmetry_2
    _geom_bond_distance
    _geom_bond_publ_flag
    Cl1 C11 . 1.733(3) ?
    O1 C1 . 1.369(3) ?
    O1 H1 . 0.8202 ?
    N1 C8 . 1.417(3) ?
    N1 C7 . 1.476(3) ?
    N1 H1A . 0.8898 ?
    C1 C2 . 1.390(3) ?
    C1 C6 . 1.391(4) ?
    C6 C5 . 1.384(4) ?
    C6 C7 . 1.495(4) ?
    C8 C13 . 1.376(4) ?
    C8 C9 . 1.382(4) ?
    C2 C3 . 1.374(4) ?
    C2 H2A . 0.9300 ?
    C7 H7A . 0.9700 ?
    C7 H7B . 0.9700 ?
    C5 C4 . 1.380(4) ?
    C5 H5A . 0.9300 ?
    C13 C12 . 1.376(4) ?
    C13 H13A . 0.9300 ?
    C9 C10 . 1.386(4) ?
    C9 H9A . 0.9300 ?
    C11 C10 . 1.358(4) ?
    C11 C12 . 1.381(4) ?
    C12 H12A . 0.9300 ?
    C3 C4 . 1.361(4) ?
    C3 H3A . 0.9300 ?
    C10 H10A . 0.9300 ?
    C4 H4A . 0.9300 ?
loop_
    _geom_angle_atom_site_label_1
    _geom_angle_atom_site_label_2
    _geom_angle_atom_site_label_3
    _geom_angle_site_symmetry_1
    _geom_angle_site_symmetry_3
    _geom_angle
    _geom_angle_publ_flag
    C1 O1 H1 . . 110.1 ?
    C8 N1 C7 . . 117.0(2) ?
    C8 N1 H1A . . 110.1 ?
    C7 N1 H1A . . 110.7 ?
    O1 C1 C2 . . 121.5(2) ?
    O1 C1 C6 . . 117.9(2) ?
    C2 C1 C6 . . 120.5(2) ?
    C5 C6 C1 . . 117.8(3) ?
    C5 C6 C7 . . 120.8(2) ?
    C1 C6 C7 . . 121.3(2) ?
    C13 C8 C9 . . 118.6(3) ?
    C13 C8 N1 . . 118.6(2) ?
    C9 C8 N1 . . 122.7(3) ?
    C3 C2 C1 . . 119.5(3) ?
    C3 C2 H2A . . 120.3 ?
    C1 C2 H2A . . 120.3 ?
    N1 C7 C6 . . 111.5(2) ?
    N1 C7 H7A . . 109.3 ?
    C6 C7 H7A . . 109.3 ?
    N1 C7 H7B . . 109.3 ?
    C6 C7 H7B . . 109.3 ?
    H7A C7 H7B . . 108.0 ?
    C4 C5 C6 . . 121.9(3) ?
    C4 C5 H5A . . 119.1 ?
    C6 C5 H5A . . 119.1 ?
    C12 C13 C8 . . 121.4(3) ?
    C12 C13 H13A . . 119.3 ?
    C8 C13 H13A . . 119.3 ?
    C8 C9 C10 . . 120.2(3) ?
    C8 C9 H9A . . 119.9 ?
    C10 C9 H9A . . 119.9 ?
    C10 C11 C12 . . 120.4(3) ?
    C10 C11 Cl1 . . 120.1(3) ?
    C12 C11 Cl1 . . 119.5(3) ?
    C13 C12 C11 . . 119.1(3) ?
    C13 C12 H12A . . 120.4 ?
    C11 C12 H12A . . 120.4 ?
    C4 C3 C2 . . 121.2(3) ?
    C4 C3 H3A . . 119.4 ?
    C2 C3 H3A . . 119.4 ?
    C11 C10 C9 . . 120.2(3) ?
    C11 C10 H10A . . 119.9 ?
    C9 C10 H10A . . 119.9 ?
    C3 C4 C5 . . 119.1(3) ?
    C3 C4 H4A . . 120.5 ?
    C5 C4 H4A . . 120.5 ?
loop_
    _geom_hbond_atom_site_label_D
    _geom_hbond_atom_site_label_H
    _geom_hbond_atom_site_label_A
    _geom_hbond_site_symmetry_A
    _geom_hbond_distance_DH
    _geom_hbond_distance_HA
    _geom_hbond_distance_DA
    _geom_hbond_angle_DHA
    O1 H1 N1 2_766 0.82 1.97 2.780(3) 171
    N1 H1A O1 1_455 0.89 2.17 3.037(3) 165
_iucr_refine_instructions_details
;
TITL 1 in P-1
CELL 0.71073   5.5842   7.9485  13.0228  86.873  89.119  88.652
ZERR    2.00   0.0011   0.0016   0.0026   0.030   0.030   0.030
LATT  1
SFAC C H N O CL
UNIT 26 24 2 2 2
L.S. 8
BOND $H
FMAP 2
PLAN 20
ACTA
mpla C1 C2 C3 C4 C5 C6
MPLA C8 C9 C10 C11 C12 C13
EQIV $1 -x+2, -y+1, -z+1
EQIV $2 x-1, y, z
HTAB O1 N1_$1
HTAB N1 O1_$2
WGHT    0.082000
FVAR       0.64269
CL1   5    0.394282    0.262497   -0.020818    11.00000    0.13121    0.12953 =
         0.04942   -0.01478   -0.01589   -0.00672
O1    4    1.206663    0.373453    0.539249    11.00000    0.04858    0.04346 =
         0.05240   -0.01147    0.00674   -0.00784
AFIX   3
H1    2    1.248690    0.463872    0.559624    11.00000   -1.20000
AFIX   0
N1    3    0.659459    0.304779    0.414813    11.00000    0.03864    0.04425 =
         0.04506   -0.00891    0.00305    0.00343
AFIX   3
H1A   2    0.527324    0.304682    0.453876    11.00000   -1.20000
AFIX   0
C1    1    1.051777    0.297825    0.608964    11.00000    0.03469    0.03642 =
         0.04703   -0.00421    0.00131    0.00556
C6    1    0.869052    0.203297    0.571514    11.00000    0.03870    0.03736 =
         0.05327   -0.00503   -0.00297    0.00103
C8    1    0.599715    0.289031    0.310447    11.00000    0.03919    0.04264 =
         0.04468   -0.00653    0.00308   -0.00735
C2    1    1.081900    0.306999    0.714286    11.00000    0.04647    0.05292 =
         0.05188   -0.00438   -0.00754    0.00092
AFIX  43
H2A   2    1.208062    0.366656    0.739084    11.00000   -1.20000
AFIX   0
C7    1    0.841044    0.184760    0.458729    11.00000    0.04426    0.04463 =
         0.06189   -0.01339   -0.00502    0.00374
AFIX  23
H7A   2    0.993624    0.203832    0.423942    11.00000   -1.20000
H7B   2    0.794244    0.070641    0.447190    11.00000   -1.20000
AFIX   0
C5    1    0.715775    0.124000    0.642205    11.00000    0.04912    0.05262 =
         0.07670   -0.00218   -0.00729   -0.00907
AFIX  43
H5A   2    0.592450    0.060327    0.618587    11.00000   -1.20000
AFIX   0
C13   1    0.394425    0.368682    0.273705    11.00000    0.05217    0.05606 =
         0.04743   -0.00627    0.00289    0.00552
AFIX  43
H13A  2    0.296587    0.427771    0.318340    11.00000   -1.20000
AFIX   0
C9    1    0.742917    0.201454    0.243249    11.00000    0.04594    0.06156 =
         0.05751   -0.02149    0.00182    0.00148
AFIX  43
H9A   2    0.882403    0.146819    0.266622    11.00000   -1.20000
AFIX   0
C11   1    0.475325    0.273458    0.106528    11.00000    0.06949    0.06786 =
         0.04698   -0.00712   -0.00099   -0.01013
C12   1    0.330843    0.362753    0.172327    11.00000    0.06181    0.06873 =
         0.05480    0.00419   -0.00877    0.00181
AFIX  43
H12A  2    0.192392    0.418151    0.148432    11.00000   -1.20000
AFIX   0
C3    1    0.923856    0.227258    0.781430    11.00000    0.06676    0.06392 =
         0.04469    0.00343   -0.00071    0.00538
AFIX  43
H3A   2    0.942342    0.235289    0.851831    11.00000   -1.20000
AFIX   0
C10   1    0.679375    0.194749    0.141099    11.00000    0.06773    0.07048 =
         0.05650   -0.02349    0.00713   -0.00480
AFIX  43
H10A  2    0.776833    0.136140    0.096084    11.00000   -1.20000
AFIX   0
C4    1    0.740709    0.136715    0.746740    11.00000    0.06240    0.06608 =
         0.05926    0.01170    0.00837   -0.00580
AFIX  43
H4A   2    0.633825    0.084132    0.792854    11.00000   -1.20000
HKLF 4
REM  1 in P-1
REM R1 =  0.0677 for   1383 Fo > 4sig(Fo)  and  0.1352 for all   2637 data
REM    145 parameters refined using      0 restraints
END
WGHT      0.0817      0.0000
REM Highest difference peak  0.219,  deepest hole -0.254,  1-sigma level  0.055
Q1    1   0.8927  0.2660  0.0460  11.00000  0.05    0.22
Q2    1   0.9778  0.2271  0.5836  11.00000  0.05    0.21
Q3    1   0.5250 -0.0357  0.5164  11.00000  0.05    0.18
Q4    1   0.9618  0.2755  0.2739  11.00000  0.05    0.18
Q5    1   1.1021  0.2885  0.6823  11.00000  0.05    0.17
Q6    1   0.5457  0.1572  0.1325  11.00000  0.05    0.17
Q7    1   1.3869  0.4949  0.4654  11.00000  0.05    0.16
Q8    1   0.9583  0.2984  0.7109  11.00000  0.05    0.16
Q9    1   0.7569  0.1479  0.2530  11.00000  0.05    0.16
Q10   1   0.3766  0.2248  0.1460  11.00000  0.05    0.16
Q11   1   0.2813  0.1777  0.0370  11.00000  0.05    0.15
Q12   1   0.6157  0.0141  0.4770  11.00000  0.05    0.15
Q13   1   0.3385  0.0856  0.6828  11.00000  0.05    0.15
Q14   1   1.1575  0.2245  0.4110  11.00000  0.05    0.14
Q15   1   0.4546  0.4448  0.1430  11.00000  0.05    0.14
Q16   1   1.0022  0.2856  0.3730  11.00000  0.05    0.14
Q17   1   1.0801  0.2539  0.8822  11.00000  0.05    0.14
Q18   1   1.2021  0.3383  0.4645  11.00000  0.05    0.14
Q19   1  -0.0495  0.5084  0.0203  11.00000  0.05    0.14
Q20   1   0.3076  0.5848  0.4234  11.00000  0.05    0.13
;
data_global
_journal_date_recd_electronic     2011-07-20
_journal_date_accepted     2011-08-11
_journal_name_full     'Acta Crystallographica, Section E'
_journal_year     2011
_journal_volume     67
_journal_issue      9
_journal_page_first     o2364
_journal_page_last     o2364
_journal_paper_category     QO
_journal_coeditor_code     PV2434
_publ_contact_author_name     'Jie Xu'
_publ_contact_author_address
;
Ordered Matter Science Research Center,
College of Chemistry and Chemical Engineering,
Southeast University,
Nanjing 210096,
People's Republic of China
;
_publ_contact_author_email     chemcrystal66@yahoo.com.cn
_publ_contact_author_fax     '862552090626'
_publ_contact_author_phone     '862552090626'
_publ_section_title
;
2-[(4-Chlorophenyl)aminomethyl]phenol
;
loop_
    _publ_author_name
    _publ_author_footnote
    _publ_author_address
    'Jie Xu' .
;
Ordered Matter Science Research Center,
College of Chemistry and Chemical Engineering,
Southeast University,
Nanjing 210096,
People's Republic of China
;
