# Supplementary material for: 2-[(4-Chloro­phenyl)­amino­meth­yl]phenol
Source: Acta Crystallogr Sect E Struct Rep Online. 2011 Aug 17;67(Pt 9):o2364. doi: 10.1107/S1600536811032557 (PMC3200954; doi:10.1107/S1600536811032557)
Supplement: Supplementary file 2 [file e-67-o2364-Isup2.hkl]

# 
# h,k,l, Fc-squared, Fo-squared, sigma(Fo-squared) and status flag 
# 
data_I
_shelx_title ' 1 in P-1' 
_shelx_refln_list_code          4 
_shelx_F_calc_maximum      100.99 
_exptl_crystal_F_000       244.00 
_reflns_d_resolution_high  0.7701 
 
loop_ 
 _symmetry_equiv_pos_as_xyz 
 'x, y, z' 
 '-x, -y, -z' 
 
_cell_length_a     5.5842 
_cell_length_b     7.9485 
_cell_length_c    13.0228 
_cell_angle_alpha  86.873 
_cell_angle_beta   89.119 
_cell_angle_gamma  88.652 
 
_shelx_F_squared_multiplier     1.000 
 
loop_ 
 _refln_index_h 
 _refln_index_k 
 _refln_index_l 
 _refln_F_squared_calc 
 _refln_F_squared_meas 
 _refln_F_squared_sigma 
 _refln_observed_status 
   1   0   0      508.94      457.97      6.87 o 
   2   0   0      335.57      352.94     10.73 o 
   3   0   0      110.04      127.05      4.35 o 
   4   0   0       54.89       60.23      5.39 o 
   5   0   0        0.22        2.47      4.33 o 
   6   0   0        3.73        6.45      2.76 o 
   7   0   0        0.65        3.33      2.95 o 
  -7   1   0       13.28       13.39      7.83 o 
  -6   1   0       19.17       19.27      2.84 o 
  -5   1   0        0.76        0.72      1.42 o 
  -4   1   0        2.57        6.25      1.64 o 
  -3   1   0      130.15      137.66      5.87 o 
  -2   1   0      280.77      315.84     10.23 o 
  -1   1   0      130.43      153.22      5.57 o 
   1   1   0      822.92      882.88     20.76 o 
   2   1   0       17.31       13.51      1.88 o 
   3   1   0      220.99      229.01      6.24 o 
   4   1   0       74.11       76.50      4.23 o 
   5   1   0       65.42       50.91      5.19 o 
   6   1   0       22.73       25.76      4.01 o 
   7   1   0        0.62       -2.56      2.88 o 
  -7   2   0        0.73       10.99      7.00 o 
  -6   2   0        1.50        2.59      1.88 o 
  -5   2   0        1.21        5.94      2.61 o 
  -4   2   0       41.92       47.69      3.35 o 
  -3   2   0        6.75        7.35      1.14 o 
  -2   2   0      282.10      305.77     10.56 o 
  -1   2   0     2705.54     3348.80     72.32 o 
   0   2   0    10199.09    10433.41    204.84 o 
   1   2   0     5265.89     4625.29     64.65 o 
   2   2   0        4.02        4.06      0.91 o 
   3   2   0      116.19      135.88      6.79 o 
   4   2   0       79.30       82.94      5.79 o 
   5   2   0       19.05       18.09      2.84 o 
   6   2   0        0.66        2.54      2.28 o 
   7   2   0        0.18       -3.14      3.14 o 
  -6   3   0        0.00       -0.85      2.03 o 
  -5   3   0        0.18        2.67      3.30 o 
  -4   3   0       29.27       34.85      2.95 o 
  -3   3   0       12.82       14.50      1.67 o 
  -2   3   0      417.34      413.55     11.61 o 
  -1   3   0       10.87        8.43      0.87 o 
   0   3   0      134.75      152.50      4.40 o 
   1   3   0      608.38      523.93     21.97 o 
   2   3   0       31.02       34.59      4.41 o 
   3   3   0       83.84       79.23      4.47 o 
   4   3   0       10.73       13.84      2.71 o 
   5   3   0       74.90       65.59     10.45 o 
   6   3   0        2.53        1.50      1.99 o 
  -6   4   0        2.85        3.75      3.21 o 
  -5   4   0        1.39        2.25      1.40 o 
  -4   4   0        0.36        2.25      1.46 o 
  -3   4   0       23.25       29.66      2.68 o 
  -2   4   0      995.88     1079.01     65.82 o 
  -1   4   0      123.39      134.59      4.85 o 
   0   4   0        3.71        3.61      0.91 o 
   1   4   0      322.67      306.59      8.72 o 
   2   4   0       25.25       24.70      1.22 o 
   3   4   0        9.17        9.23      2.13 o 
   4   4   0       61.33       64.55      5.31 o 
   5   4   0       10.05       10.97      2.71 o 
   6   4   0        1.23        0.79      2.70 o 
  -6   5   0        0.25        0.05      3.70 o 
  -5   5   0        1.16        1.72      2.71 o 
  -4   5   0        0.28        1.50      1.58 o 
  -3   5   0       84.38       77.71      8.32 o 
  -2   5   0      144.17      164.79     10.85 o 
  -1   5   0       65.37       62.70      6.95 o 
   0   5   0        2.75        4.41      1.34 o 
   1   5   0       40.78       45.00      3.23 o 
   2   5   0       19.03       19.17      1.41 o 
   3   5   0       31.50       30.67      3.33 o 
   4   5   0        0.64       -0.26      1.96 o 
   5   5   0        0.00       -0.38      3.63 o 
   6   5   0       14.33       13.33      4.13 o 
  -5   6   0        6.04        4.34      2.83 o 
  -4   6   0       11.81       18.36      4.27 o 
  -3   6   0       19.84       20.26      3.74 o 
  -2   6   0      213.25      201.59     10.94 o 
  -1   6   0       48.26       61.31      3.98 o 
   0   6   0        6.98        7.07      2.67 o 
   1   6   0        0.02       -0.20      0.84 o 
   2   6   0       32.30       27.77      2.06 o 
   3   6   0       38.78       42.75      4.95 o 
   4   6   0        3.66        7.37      2.76 o 
   5   6   0        0.04       -1.63      2.91 o 
  -5   7   0        7.05        8.61      6.02 o 
  -4   7   0       16.67       20.13      4.47 o 
  -3   7   0       10.12       10.08      3.33 o 
  -2   7   0       41.86       40.33      4.80 o 
  -1   7   0       72.80       74.98      6.67 o 
   0   7   0        0.27        6.10      3.07 o 
   1   7   0        6.89        9.04      1.87 o 
   2   7   0        0.72        0.69      2.36 o 
   3   7   0        8.50        6.13      3.15 o 
   4   7   0        5.78        7.01      3.55 o 
   5   7   0        8.87       17.92      4.48 o 
  -4   8   0       10.21        7.05      5.21 o 
  -3   8   0        1.35       -1.04      2.74 o 
  -2   8   0        4.35       10.41      3.72 o 
  -1   8   0        8.59        9.64      3.43 o 
   0   8   0        1.70        1.98      1.81 o 
   1   8   0       13.35       10.19      2.19 o 
   2   8   0       30.12       32.52     14.20 o 
   3   8   0        2.04       -1.11      2.26 o 
   4   8   0        2.02        4.31      2.94 o 
  -3   9   0        0.04        1.78      3.41 o 
  -2   9   0        8.58        5.00      3.31 o 
  -1   9   0       30.46       28.37      4.63 o 
   0   9   0        3.57        4.92      3.44 o 
   1   9   0        5.64        7.31      3.67 o 
   2   9   0        1.33        2.35      2.61 o 
   3   9   0        0.26        4.75      3.48 o 
  -1  10   0        0.11       -0.31      2.67 o 
   0  10   0       15.47       14.02      7.02 o 
   1  10   0       11.41       12.95      5.74 o 
  -1 -10   1        8.83        1.43      5.01 o 
   0 -10   1       29.10       42.88     10.53 o 
   1 -10   1        4.39        3.36      3.34 o 
  -3  -9   1        0.05        2.31      7.13 o 
  -2  -9   1       13.31       12.59      3.96 o 
  -1  -9   1       33.66       32.47      5.10 o 
   0  -9   1        0.01        0.38      2.87 o 
   1  -9   1        0.42        0.75      2.05 o 
   2  -9   1        0.39       -0.95      2.67 o 
   3  -9   1        0.79        0.57      2.74 o 
  -4  -8   1        0.49       -0.47      2.25 o 
  -3  -8   1        0.02        4.55      4.94 o 
  -2  -8   1       19.43       20.59      4.57 o 
  -1  -8   1       16.68       21.90      2.85 o 
   0  -8   1       14.87       16.20      2.37 o 
   1  -8   1       19.28       14.14      3.22 o 
   2  -8   1        6.50       10.42      3.81 o 
   3  -8   1        5.21        6.19      5.05 o 
   4  -8   1       38.69       35.53      6.73 o 
  -5  -7   1       13.91       15.54      4.56 o 
  -4  -7   1        5.07       11.44      3.04 o 
  -3  -7   1      101.50       88.05      7.13 o 
  -2  -7   1       46.07       47.95      5.07 o 
  -1  -7   1       10.92       15.97      2.34 o 
   0  -7   1        7.31        9.96      2.53 o 
   1  -7   1        4.80        2.70      1.67 o 
   2  -7   1        3.05        4.53      4.18 o 
   3  -7   1        4.09        9.63      3.36 o 
   4  -7   1        0.00        1.80      2.83 o 
   5  -7   1        5.19        6.29      6.15 o 
  -5  -6   1        4.70        2.92      2.90 o 
  -4  -6   1        2.17        9.02      2.72 o 
  -3  -6   1        0.49        1.38      1.64 o 
  -2  -6   1      224.10      208.81      7.94 o 
  -1  -6   1       31.77       35.45      6.49 o 
   0  -6   1        5.92        3.78      1.69 o 
   1  -6   1        0.29        0.91      2.17 o 
   2  -6   1       25.22       23.01      2.20 o 
   3  -6   1       75.04       68.32      6.10 o 
   4  -6   1       37.50       37.97      5.14 o 
   5  -6   1        0.52        2.87      2.98 o 
  -6  -5   1        0.52        0.19      3.05 o 
  -5  -5   1       14.98       19.92      4.64 o 
  -4  -5   1       91.96       94.45     11.79 o 
  -3  -5   1      270.41      267.15     14.52 o 
  -2  -5   1        2.90        2.60      1.63 o 
  -1  -5   1       37.23       31.25      3.58 o 
   0  -5   1        4.17        4.42      1.66 o 
   1  -5   1        0.57        1.30      1.01 o 
   2  -5   1       36.46       32.55      1.93 o 
   3  -5   1        2.91        1.91      0.86 o 
   4  -5   1        0.27       12.20      5.98 o 
   5  -5   1        0.22        4.33      4.79 o 
   6  -5   1        4.76        8.12      4.29 o 
  -6  -4   1        0.00        0.56      3.00 o 
  -5  -4   1       10.87       14.62      2.82 o 
  -4  -4   1       20.61       23.96      2.99 o 
  -3  -4   1        0.19        2.47      1.42 o 
  -2  -4   1      824.51      768.54     41.27 o 
  -1  -4   1     1014.87      774.72     71.38 o 
   0  -4   1      219.55      221.14      9.39 o 
   1  -4   1        2.48        2.53      0.79 o 
   2  -4   1      878.50      949.15     71.62 o 
   3  -4   1       33.46       32.86      2.27 o 
   4  -4   1        2.25        2.47      1.29 o 
   5  -4   1        8.19       12.19      2.95 o 
   6  -4   1        2.46        4.53      3.53 o 
  -6  -3   1        0.33        2.40      2.48 o 
  -5  -3   1       49.66       40.04      9.12 o 
  -4  -3   1      268.61      285.18     15.86 o 
  -3  -3   1       10.03       10.21      2.00 o 
  -2  -3   1       21.29       16.33      1.11 o 
  -1  -3   1      668.42      599.59     15.27 o 
   0  -3   1       41.68       43.13      1.95 o 
   1  -3   1       11.70       14.14      1.10 o 
   2  -3   1      774.57      858.64     22.21 o 
   3  -3   1       41.19       44.49      2.86 o 
   4  -3   1        9.77        8.71      2.88 o 
   5  -3   1        7.73        7.80      2.00 o 
   6  -3   1        0.99        8.55      4.50 o 
  -7  -2   1        1.95        0.13      2.19 o 
  -6  -2   1        4.58        5.56      5.28 o 
  -5  -2   1        3.95        6.16      5.54 o 
  -4  -2   1       45.62       48.25      5.55 o 
  -3  -2   1       19.30       17.44      1.05 o 
  -2  -2   1      901.88      863.16     16.33 o 
  -1  -2   1     3063.98     3247.30     62.41 o 
   0  -2   1      851.73      811.36     14.08 o 
   1  -2   1     2072.22     2039.86     73.96 o 
   2  -2   1      987.03     1077.56     25.71 o 
   3  -2   1      200.72      199.24      6.77 o 
   4  -2   1       32.91       31.00      2.34 o 
   5  -2   1        0.22        3.52      1.78 o 
   6  -2   1        0.12       -0.37      1.80 o 
   7  -2   1        0.27       -2.08      4.36 o 
  -7  -1   1        0.42        1.00      2.64 o 
  -6  -1   1       22.61       21.56      3.24 o 
  -5  -1   1      188.77      183.04      7.85 o 
  -4  -1   1       18.16       21.88      1.97 o 
  -3  -1   1       73.69       73.10      4.26 o 
  -2  -1   1      388.10      385.37      8.34 o 
  -1  -1   1     4165.99     4021.68     63.45 o 
   0  -1   1      102.25       95.47      1.94 o 
   1  -1   1      391.75      378.63      5.30 o 
   2  -1   1     1639.89     1727.75     39.48 o 
   3  -1   1      361.20      377.56     11.22 o 
   4  -1   1       37.80       43.70      3.31 o 
   5  -1   1        8.62        9.06      1.87 o 
   6  -1   1        0.85       -1.28      1.52 o 
   7  -1   1        0.85        6.54      3.18 o 
  -7   0   1        0.05        2.77      3.36 o 
  -6   0   1       12.96       15.05      3.52 o 
  -5   0   1        2.37        2.77      1.37 o 
  -4   0   1        0.01       -0.85      1.03 o 
  -3   0   1       38.89       37.39      2.43 o 
  -2   0   1      165.82      158.61      4.08 o 
  -1   0   1     2140.58     1873.16     25.54 o 
   1   0   1     1775.60     1450.85     21.21 o 
   2   0   1      486.72      493.18     11.13 o 
   3   0   1      113.67      123.67      6.73 o 
   4   0   1        0.01        2.28      2.02 o 
   5   0   1        0.00        2.91      1.32 o 
   6   0   1        3.15        1.59      2.21 o 
   7   0   1        0.02       -0.25      5.68 o 
  -7   1   1        7.56       11.08      4.06 o 
  -6   1   1       36.29       38.60      4.74 o 
  -5   1   1       31.44       32.53      2.89 o 
  -4   1   1        2.31        1.15      1.60 o 
  -3   1   1       39.22       36.67      2.57 o 
  -2   1   1      136.81      117.95      3.33 o 
  -1   1   1     6053.68     5896.22    111.69 o 
   1   1   1      193.12      197.65     10.79 o 
   2   1   1      521.53      462.25     14.64 o 
   3   1   1      260.01      244.06      7.23 o 
   4   1   1       41.00       36.09      2.34 o 
   5   1   1        5.84        6.47      1.10 o 
   6   1   1        0.31        3.17      4.67 o 
   7   1   1        2.89        0.48      3.00 o 
  -6   2   1        9.94       16.14      3.34 o 
  -5   2   1        3.45        4.22      1.94 o 
  -4   2   1       56.09       59.98      5.29 o 
  -3   2   1        3.06        1.96      2.07 o 
  -2   2   1        8.42        8.37      1.04 o 
  -1   2   1     1261.42     1353.50     35.32 o 
   0   2   1      148.31      149.86      7.36 o 
   1   2   1      519.00      490.69     13.93 o 
   2   2   1      378.47      377.50     42.53 o 
   3   2   1       63.23       53.32      4.82 o 
   4   2   1        5.37        5.28      1.69 o 
   5   2   1       10.13        8.91      2.17 o 
   6   2   1        1.03       -0.82      2.19 o 
   7   2   1        3.64       -3.11      3.12 o 
  -6   3   1        0.32        0.68      2.00 o 
  -5   3   1        0.04       -1.47      1.47 o 
  -4   3   1       43.88       47.52      3.30 o 
  -3   3   1      247.19      267.52     16.53 o 
  -2   3   1       93.72       95.05      3.61 o 
  -1   3   1     1203.37     1217.73     29.33 o 
   0   3   1        0.62       -0.29      1.49 o 
   1   3   1       47.24       43.00      1.64 o 
   2   3   1       85.33       85.31      4.13 o 
   3   3   1       19.19       27.70     10.22 o 
   4   3   1        4.28        8.43      3.47 o 
   5   3   1        2.21        4.99      2.12 o 
   6   3   1        4.35        6.67      3.19 o 
  -6   4   1        2.33        0.05      2.83 o 
  -5   4   1        0.32        1.78      1.74 o 
  -4   4   1       20.44       18.35      3.74 o 
  -3   4   1        5.77        8.56      3.08 o 
  -2   4   1       84.31      109.79      5.36 o 
  -1   4   1       84.73      108.77      6.51 o 
   0   4   1      450.94      458.60     13.28 o 
   1   4   1       72.16       89.08      4.75 o 
   2   4   1        0.97        0.68      0.35 o 
   3   4   1        4.16        2.93      3.33 o 
   4   4   1       34.87       30.02      4.02 o 
   5   4   1        0.80        0.90      1.83 o 
   6   4   1        2.71       11.67      3.46 o 
  -6   5   1        6.21        5.52      4.60 o 
  -5   5   1        1.20        3.38      2.77 o 
  -4   5   1       11.52       14.68      2.84 o 
  -3   5   1      627.07      670.97     27.70 o 
  -2   5   1        6.88        6.54      2.52 o 
  -1   5   1        8.14       10.53      1.72 o 
   0   5   1        0.01        1.28      1.80 o 
   1   5   1       49.89       48.07      4.19 o 
   2   5   1       39.65       36.98      1.80 o 
   3   5   1        1.71       -1.39      1.61 o 
   4   5   1        0.41        3.21      2.09 o 
   5   5   1        1.17        1.61      2.88 o 
   6   5   1        9.71        9.20      3.79 o 
  -4   6   1        1.52        0.65      2.21 o 
  -3   6   1        1.64        1.02      1.60 o 
  -2   6   1       59.94       64.52      4.59 o 
  -1   6   1       41.10       40.88      3.52 o 
   0   6   1      199.73      199.18      8.86 o 
   1   6   1       61.54       58.03      5.40 o 
   2   6   1        6.16        8.30      1.70 o 
   3   6   1       20.11       22.58      4.56 o 
   4   6   1        1.52       -1.13      2.02 o 
   5   6   1        8.28       11.60      3.37 o 
  -5   7   1        0.20       -0.85      4.07 o 
  -4   7   1       17.19       15.55      4.38 o 
  -3   7   1      179.01      178.39     14.31 o 
  -2   7   1       36.95       50.73      4.15 o 
  -1   7   1        8.33        4.40      3.87 o 
   0   7   1        1.41        4.17      2.39 o 
   1   7   1        0.08       -0.91      1.33 o 
   2   7   1        0.78        0.72      1.78 o 
   3   7   1        2.67        6.42      8.22 o 
   4   7   1        2.93        8.72      3.85 o 
   5   7   1        2.60        5.46      3.49 o 
  -4   8   1        0.21       -1.14      3.18 o 
  -3   8   1        4.93        1.33      2.81 o 
  -2   8   1       13.08       14.61      3.80 o 
  -1   8   1       49.06       49.93      4.31 o 
   0   8   1        9.17       11.60      2.69 o 
   1   8   1       19.74       18.02      3.44 o 
   2   8   1       33.90       41.80      6.06 o 
   3   8   1        0.26        1.09      2.80 o 
   4   8   1        6.97       11.26      5.13 o 
  -3   9   1        1.24        1.05      3.62 o 
  -2   9   1       11.82       11.51      3.86 o 
  -1   9   1        1.74        0.22      2.51 o 
   0   9   1        2.11        4.50      2.03 o 
   1   9   1        0.00        2.23      2.63 o 
   2   9   1        5.32        5.33      3.94 o 
   3   9   1        0.45       -1.48      3.14 o 
  -1  10   1        8.17        9.69      5.28 o 
   0  10   1        0.28        0.53      4.26 o 
   1  10   1        0.08       -3.61      4.07 o 
  -1 -10   2        0.64       10.07      5.42 o 
   0 -10   2        0.36       -2.71      6.17 o 
   1 -10   2        0.03        2.16      4.31 o 
  -3  -9   2        1.05       -1.12      2.59 o 
  -2  -9   2       11.77       13.95      3.93 o 
  -1  -9   2       53.65       66.80     10.10 o 
   0  -9   2        1.12       -1.05      2.68 o 
   1  -9   2        0.01       -0.63      3.83 o 
   2  -9   2        1.63        8.49      6.28 o 
   3  -9   2        1.49        0.98      3.26 o 
  -4  -8   2        4.72        7.71      6.44 o 
  -3  -8   2       10.20       13.71      3.35 o 
  -2  -8   2       20.46       18.69      3.98 o 
  -1  -8   2        0.32        2.57      2.02 o 
   0  -8   2        3.16        7.37      2.96 o 
   1  -8   2       10.16       13.86      3.50 o 
   2  -8   2        0.00        2.20      2.47 o 
   3  -8   2        2.02        3.51      5.59 o 
   4  -8   2       11.17        9.37      7.36 o 
  -5  -7   2        2.56        7.63      3.34 o 
  -4  -7   2        1.01       -0.37      2.08 o 
  -3  -7   2       69.47       59.60      6.03 o 
  -2  -7   2       38.99       37.15      3.05 o 
  -1  -7   2       26.08       23.93      4.56 o 
   0  -7   2        2.16       -1.44      1.44 o 
   1  -7   2       27.06       27.42      3.90 o 
   2  -7   2        2.08        0.58      1.92 o 
   3  -7   2        3.97       -0.03      4.15 o 
   4  -7   2        0.86        1.68      2.66 o 
   5  -7   2        0.05       -0.14      3.00 o 
  -5  -6   2        0.04        1.26      2.25 o 
  -4  -6   2       22.89       19.44      3.57 o 
  -3  -6   2        8.17       10.07      2.36 o 
  -2  -6   2       86.28       83.62      4.13 o 
  -1  -6   2        5.71        6.77      1.59 o 
   0  -6   2        0.29        3.95      1.65 o 
   1  -6   2       13.14       12.03      1.55 o 
   2  -6   2        0.03        0.34      2.03 o 
   3  -6   2       16.85       17.76      3.59 o 
   4  -6   2        6.51        6.78      3.56 o 
   5  -6   2        7.49       11.35      3.74 o 
  -6  -5   2        0.31        0.80      2.19 o 
  -5  -5   2        7.42       15.78      9.94 o 
  -4  -5   2       21.31       12.55      3.47 o 
  -3  -5   2      542.94      522.50     36.57 o 
  -2  -5   2      135.32      116.82      5.22 o 
  -1  -5   2        0.17        2.50      0.98 o 
   0  -5   2       20.17       21.62      2.71 o 
   1  -5   2      168.15      173.25      5.83 o 
   2  -5   2       23.15       26.59      3.65 o 
   3  -5   2       30.20       29.22      3.76 o 
   4  -5   2        2.85        1.56      3.27 o 
   5  -5   2        0.17        2.71      2.92 o 
   6  -5   2        3.13        4.52      4.66 o 
  -6  -4   2        1.69        3.14      2.70 o 
  -5  -4   2       12.75       10.45      5.23 o 
  -4  -4   2       74.55       67.53      5.24 o 
  -3  -4   2        0.41        0.09      1.19 o 
  -2  -4   2       47.70       44.46      1.99 o 
  -1  -4   2        6.78        8.10      1.42 o 
   0  -4   2       58.05       63.71      2.60 o 
   1  -4   2       42.54       44.14      1.91 o 
   2  -4   2       95.05      110.27     11.42 o 
   3  -4   2       12.34        8.83      1.11 o 
   4  -4   2       38.05       48.59      5.79 o 
   5  -4   2       28.32       26.91      6.46 o 
   6  -4   2        1.39        0.62      2.10 o 
  -6  -3   2        0.12        2.10      2.55 o 
  -5  -3   2        7.09       10.55      3.05 o 
  -4  -3   2      144.50      154.05      9.81 o 
  -3  -3   2      294.94      271.27     13.90 o 
  -2  -3   2     1565.10     1656.88     41.04 o 
  -1  -3   2      342.37      292.76     11.38 o 
   0  -3   2      187.37      152.01     10.68 o 
   1  -3   2     1185.48     1351.61     28.45 o 
   2  -3   2       17.93       21.50      1.02 o 
   3  -3   2       19.39       21.24      3.68 o 
   4  -3   2        0.02       -0.06      2.19 o 
   5  -3   2        0.08        0.52      1.86 o 
   6  -3   2        2.60        3.71      3.38 o 
  -7  -2   2        1.60        3.17      3.53 o 
  -6  -2   2       21.09       19.45      4.31 o 
  -5  -2   2       57.61       57.37      7.48 o 
  -4  -2   2       63.08       51.66      7.22 o 
  -3  -2   2        0.18        0.06      1.27 o 
  -2  -2   2        8.13        9.12      1.38 o 
  -1  -2   2       86.72      100.02      9.15 o 
   0  -2   2       58.30       53.36      2.22 o 
   1  -2   2      262.30      247.81     22.59 o 
   2  -2   2      407.31      463.50     17.04 o 
   3  -2   2      200.85      220.71     12.87 o 
   4  -2   2      181.14      179.80     14.91 o 
   5  -2   2        1.23        4.63      4.73 o 
   6  -2   2        4.65        1.95      2.71 o 
   7  -2   2        0.43       -1.26      5.45 o 
  -7  -1   2        1.55       -0.81      2.90 o 
  -6  -1   2        1.51        6.95      5.97 o 
  -5  -1   2      139.15      177.33      8.67 o 
  -4  -1   2        0.01        2.62      2.52 o 
  -3  -1   2        3.68        6.43      1.59 o 
  -2  -1   2      670.89      765.95     45.64 o 
  -1  -1   2     1184.19     1209.09     28.33 o 
   0  -1   2      221.92      230.97      4.35 o 
   1  -1   2     2772.65     2507.15     38.97 o 
   2  -1   2      219.23      213.74      5.61 o 
   3  -1   2       36.78       32.79      2.42 o 
   4  -1   2        1.18       -0.41      1.24 o 
   5  -1   2        3.65        3.56      3.28 o 
   6  -1   2        3.25        3.04      1.36 o 
   7  -1   2        0.06        5.11      5.06 o 
  -7   0   2        3.15        3.86      2.97 o 
  -6   0   2       99.82      109.12     18.21 o 
  -5   0   2       28.58       36.57      3.43 o 
  -4   0   2       10.41       13.23      2.96 o 
  -3   0   2        7.40        5.84      1.05 o 
  -2   0   2       88.15       78.27      3.64 o 
  -1   0   2        1.78        1.77      0.32 o 
   0   0   2        0.14        0.12      0.14 o 
   1   0   2      410.53      425.00     10.26 o 
   2   0   2       17.82       16.60      1.03 o 
   3   0   2      398.17      412.41     16.77 o 
   4   0   2       27.84       25.20      2.99 o 
   5   0   2        9.00        8.35      1.54 o 
   6   0   2        2.10        5.46      2.52 o 
   7   0   2        3.32        0.93      2.30 o 
  -7   1   2        1.32        2.13      4.60 o 
  -6   1   2        5.64       10.44      3.13 o 
  -5   1   2      130.85      134.68     17.71 o 
  -4   1   2      312.17      310.09     11.48 o 
  -3   1   2       12.93       12.15      1.40 o 
  -2   1   2        2.70        5.02      1.17 o 
  -1   1   2      122.26      129.57      4.97 o 
   0   1   2      742.59      694.96     17.80 o 
   1   1   2      155.33      144.77      2.53 o 
   2   1   2      766.20      807.37     25.34 o 
   3   1   2       11.38       12.55      0.94 o 
   4   1   2       37.53       38.05      2.04 o 
   5   1   2        0.97        1.71      2.06 o 
   6   1   2        2.79        3.51      3.00 o 
   7   1   2        5.78        9.92      4.04 o 
  -7   2   2       18.49       24.38      8.84 o 
  -6   2   2       43.37       53.44      8.77 o 
  -5   2   2        0.07       -0.61      1.35 o 
  -4   2   2      156.97      167.06     13.22 o 
  -3   2   2      135.64      129.18      4.96 o 
  -2   2   2      105.06       79.40     12.57 o 
  -1   2   2     1428.35     1545.76     34.15 o 
   0   2   2      202.69      209.24      4.69 o 
   1   2   2      799.57      773.29     14.55 o 
   2   2   2      230.39      231.40     14.67 o 
   3   2   2        1.45        6.56      1.54 o 
   4   2   2        0.74        5.50      3.73 o 
   5   2   2        0.00        0.09      1.83 o 
   6   2   2        0.14       -0.27      3.62 o 
   7   2   2        0.08        0.51      4.39 o 
  -6   3   2        2.14        1.55      2.04 o 
  -5   3   2       15.94       19.08      2.93 o 
  -4   3   2      224.00      236.66     27.65 o 
  -3   3   2       82.89       94.68      7.06 o 
  -2   3   2       86.48       92.28      4.55 o 
  -1   3   2      288.27      326.62     11.59 o 
   0   3   2       10.88        8.66      0.80 o 
   1   3   2      217.06      221.65      6.06 o 
   2   3   2      175.22      193.06      8.37 o 
   3   3   2       52.95       57.61      9.22 o 
   4   3   2       11.31       16.01      3.23 o 
   5   3   2        1.60        0.79      1.89 o 
   6   3   2        0.62        2.14      2.48 o 
  -6   4   2        1.63       -1.02      3.40 o 
  -5   4   2        0.43        1.31      1.76 o 
  -4   4   2      103.61       97.11     11.83 o 
  -3   4   2      206.42      221.93     12.64 o 
  -2   4   2       42.18       34.71      2.57 o 
  -1   4   2      750.39      759.89     22.14 o 
   0   4   2      239.58      253.46      7.96 o 
   1   4   2      460.34      540.67     28.63 o 
   2   4   2       15.86       16.50      1.43 o 
   3   4   2       14.66       20.00      2.74 o 
   4   4   2       12.08       10.95      2.42 o 
   5   4   2        0.09       -2.98      2.98 o 
   6   4   2        3.61        5.19      3.63 o 
  -6   5   2        0.28       -0.90      3.63 o 
  -5   5   2        0.24        0.14      1.58 o 
  -4   5   2       23.73       20.23      2.59 o 
  -3   5   2        3.30        2.71      1.99 o 
  -2   5   2       62.38       74.64      5.95 o 
  -1   5   2       32.74       33.05      4.37 o 
   0   5   2       42.39       61.47      4.85 o 
   1   5   2       84.94       91.17      4.24 o 
   2   5   2        2.44       -0.98      1.57 o 
   3   5   2       24.85       19.41      6.88 o 
   4   5   2        0.28        5.05      4.19 o 
   5   5   2        3.51       -2.70      2.70 o 
   6   5   2        0.14        5.18      3.70 o 
  -5   6   2        0.30        2.20      4.70 o 
  -4   6   2       28.59       21.25      3.00 o 
  -3   6   2       35.06       34.78      2.87 o 
  -2   6   2       70.11       73.27      8.05 o 
  -1   6   2       88.98       88.48      5.48 o 
   0   6   2       28.69       38.81      3.45 o 
   1   6   2       59.99       61.86     14.85 o 
   2   6   2        0.06        0.98      0.75 o 
   3   6   2        0.76        0.34      1.84 o 
   4   6   2        1.68        3.02      2.29 o 
   5   6   2        6.20        8.83      3.01 o 
  -5   7   2        1.16       -3.73      4.79 o 
  -4   7   2        3.04       -0.50      5.42 o 
  -3   7   2       26.38       16.31      2.55 o 
  -2   7   2       17.04       19.82      3.16 o 
  -1   7   2       66.15       84.03      6.00 o 
   0   7   2        0.68        0.26      1.37 o 
   1   7   2        3.22        2.21      2.14 o 
   2   7   2        5.08       -0.15      2.25 o 
   3   7   2        0.33        3.20      4.89 o 
   4   7   2        0.00       -0.61      2.22 o 
   5   7   2        1.29        1.70      2.87 o 
  -4   8   2        3.87        9.83      5.16 o 
  -3   8   2        0.14        0.13      2.91 o 
  -2   8   2        9.04        3.15      3.38 o 
  -1   8   2        4.21       10.15      2.57 o 
   0   8   2        0.28        3.64      1.96 o 
   1   8   2        1.44        0.71      1.59 o 
   2   8   2        2.55        2.07      4.27 o 
   3   8   2        0.08       -0.77      2.88 o 
   4   8   2        3.47        7.68      3.48 o 
  -3   9   2        0.00        2.71      4.19 o 
  -2   9   2       27.45       18.91     10.98 o 
  -1   9   2        1.94        0.26      2.80 o 
   0   9   2        3.84        1.91      2.03 o 
   1   9   2        1.63        1.19      2.84 o 
   2   9   2        0.08        3.11      2.98 o 
   3   9   2        0.69       -0.79      2.77 o 
  -1  10   2        0.75        2.00      3.04 o 
   0  10   2        0.16        1.84      4.75 o 
   1  10   2        0.08        1.96      4.82 o 
   0 -10   3        3.44        3.03      5.45 o 
  -3  -9   3        6.91        1.73      3.00 o 
  -2  -9   3        2.92       -0.68      3.34 o 
  -1  -9   3       26.74       29.08      6.61 o 
   0  -9   3        0.34       -1.98      2.94 o 
   1  -9   3        2.50        2.73      5.44 o 
   2  -9   3        7.28       11.19      7.74 o 
   3  -9   3        0.41       -0.21      4.43 o 
  -4  -8   3        0.59       -1.10      3.35 o 
  -3  -8   3        0.05        3.14      2.66 o 
  -2  -8   3       19.31       13.98      4.32 o 
  -1  -8   3       13.67       18.24      2.95 o 
   0  -8   3        1.85        0.11      2.58 o 
   1  -8   3        1.47        3.56      4.04 o 
   2  -8   3        1.87        1.91      2.25 o 
   3  -8   3        3.20        8.73      3.09 o 
   4  -8   3        1.09       -1.15      2.62 o 
  -5  -7   3        0.76        4.15      2.84 o 
  -4  -7   3       19.86       18.32      3.35 o 
  -3  -7   3       27.59       29.72      3.65 o 
  -2  -7   3       46.38       34.50      3.83 o 
  -1  -7   3       24.34       24.24      2.82 o 
   0  -7   3      111.15      111.83      9.00 o 
   1  -7   3        7.99        2.51      2.24 o 
   2  -7   3        0.08        0.46      1.82 o 
   3  -7   3        0.01        0.10      1.84 o 
   4  -7   3        0.03       -1.07      2.78 o 
   5  -7   3        0.01        1.19      2.76 o 
  -5  -6   3        0.47        2.52      3.60 o 
  -4  -6   3        1.98        2.08      2.83 o 
  -3  -6   3        2.98        3.07      4.08 o 
  -2  -6   3      106.08       97.71      4.90 o 
  -1  -6   3       11.16       15.21      2.11 o 
   0  -6   3      101.75      108.09      5.24 o 
   1  -6   3       69.74       63.92      5.29 o 
   2  -6   3        5.95        2.53      2.38 o 
   3  -6   3        0.11        3.27      2.07 o 
   4  -6   3        0.13        2.90      2.90 o 
   5  -6   3        2.51        9.55      6.28 o 
  -6  -5   3        0.14        1.76      2.76 o 
  -5  -5   3        0.27        0.58      1.93 o 
  -4  -5   3       15.20       15.91      2.86 o 
  -3  -5   3       13.00       14.63      2.41 o 
  -2  -5   3       43.88       39.24      2.65 o 
  -1  -5   3       49.09       44.68      2.51 o 
   0  -5   3      257.16      270.67     13.30 o 
   1  -5   3        7.63        6.09      2.30 o 
   2  -5   3        6.07        6.18      2.95 o 
   3  -5   3        2.03        5.64      2.13 o 
   4  -5   3        0.59       -0.37      3.40 o 
   5  -5   3        0.97       -0.52      3.83 o 
   6  -5   3        0.13        3.24      4.12 o 
  -6  -4   3        0.14        3.51      4.45 o 
  -5  -4   3        0.18       -1.16      1.99 o 
  -4  -4   3       77.59       72.36      5.65 o 
  -3  -4   3       22.46       19.80      1.46 o 
  -2  -4   3       49.74       43.25      2.32 o 
  -1  -4   3       12.33       12.56      1.49 o 
   0  -4   3      185.34      172.54      7.33 o 
   1  -4   3      381.82      336.77     21.69 o 
   2  -4   3        6.03        5.71      1.82 o 
   3  -4   3       16.33       14.46      3.09 o 
   4  -4   3        5.37        0.73      1.89 o 
   5  -4   3        4.51        3.52      2.55 o 
   6  -4   3        2.91        4.39      2.94 o 
  -6  -3   3       13.87       19.08      3.81 o 
  -5  -3   3        8.19        9.29      2.92 o 
  -4  -3   3       10.34       10.46      2.31 o 
  -3  -3   3        7.61        8.89      2.38 o 
  -2  -3   3       66.56       79.51      5.89 o 
  -1  -3   3      237.83      257.21      7.91 o 
   0  -3   3       20.09       16.83      2.13 o 
   1  -3   3       40.33       25.03      4.04 o 
   2  -3   3        1.03        2.40      1.27 o 
   3  -3   3        0.90        1.89      1.83 o 
   4  -3   3       30.28       19.58      3.73 o 
   5  -3   3        0.22        3.75      3.58 o 
   6  -3   3        1.66        0.62      1.88 o 
  -6  -2   3        7.34        6.43      3.09 o 
  -5  -2   3        5.91        6.12      4.90 o 
  -4  -2   3      161.24      169.65      7.82 o 
  -3  -2   3        1.37        1.01      0.76 o 
  -2  -2   3      341.74      333.06      8.78 o 
  -1  -2   3       47.58       40.41      1.57 o 
   0  -2   3        0.42        0.72      0.32 o 
   1  -2   3      360.78      420.89     52.91 o 
   2  -2   3        0.02        0.58      2.20 o 
   3  -2   3      164.44      131.78      9.20 o 
   4  -2   3        5.28        4.95      1.45 o 
   5  -2   3        0.20       -0.87      1.28 o 
   6  -2   3        0.08        0.31      2.05 o 
  -7  -1   3        3.30        3.90      5.71 o 
  -6  -1   3       20.27       25.87      4.97 o 
  -5  -1   3       26.69       27.60      3.68 o 
  -4  -1   3        0.71        0.40      1.45 o 
  -3  -1   3      144.62      147.93      5.14 o 
  -2  -1   3      104.78      120.16      3.96 o 
  -1  -1   3       12.55       14.79      1.34 o 
   0  -1   3        0.10        1.35      1.14 o 
   1  -1   3       21.12       20.89      1.00 o 
   2  -1   3        0.37        0.42      0.57 o 
   3  -1   3      175.03      149.00      6.58 o 
   4  -1   3       45.17       43.78      2.73 o 
   5  -1   3       24.10       20.60      2.11 o 
   6  -1   3        8.78        7.46      2.25 o 
   7  -1   3        1.61       -5.96      5.96 o 
  -7   0   3        3.00       -0.07      3.51 o 
  -6   0   3       83.78       85.71     10.94 o 
  -5   0   3       14.55       13.71      2.42 o 
  -4   0   3       40.86       43.80      3.20 o 
  -3   0   3       68.04       74.54      3.22 o 
  -2   0   3      718.79      623.02     28.44 o 
  -1   0   3     2319.38     1898.21     26.22 o 
   0   0   3       62.74       61.77      3.28 o 
   1   0   3       20.06       16.71      1.26 o 
   2   0   3        4.13        2.05      1.18 o 
   3   0   3      162.40      176.66      6.59 o 
   4   0   3        9.42        8.62      1.66 o 
   5   0   3        0.42        2.58      1.65 o 
   6   0   3        0.01        3.04      2.72 o 
   7   0   3        8.33        7.39      3.84 o 
  -7   1   3        2.60       -0.65      4.99 o 
  -6   1   3        1.95        0.84      1.79 o 
  -5   1   3       11.31       12.89      2.58 o 
  -4   1   3       32.91       30.38      2.24 o 
  -3   1   3      146.72      145.46     11.68 o 
  -2   1   3      238.65      231.44      6.10 o 
  -1   1   3      322.91      265.68      8.25 o 
   0   1   3       17.52       14.36      1.04 o 
   1   1   3      562.15      556.90     11.72 o 
   2   1   3       51.94       59.44      3.97 o 
   3   1   3      260.44      258.60     11.19 o 
   4   1   3        0.29        0.40      0.91 o 
   5   1   3       25.37       28.42      3.54 o 
   6   1   3       11.29       14.26      4.70 o 
   7   1   3        1.09       -0.28      4.95 o 
  -6   2   3       41.87       38.74      4.03 o 
  -5   2   3      161.28      161.34      9.56 o 
  -4   2   3       12.92       12.70      1.92 o 
  -3   2   3        4.28        5.32      1.21 o 
  -2   2   3       61.61       64.54      3.86 o 
  -1   2   3      885.87      902.21     19.34 o 
   0   2   3      680.46      663.20     23.69 o 
   1   2   3        9.37       12.18      1.18 o 
   2   2   3        8.00       13.75      2.15 o 
   3   2   3       28.62       32.73      1.59 o 
   4   2   3       11.87       14.31      4.79 o 
   5   2   3       17.94       19.60      3.51 o 
   6   2   3        0.04        3.92      6.66 o 
   7   2   3        4.15        3.12      2.86 o 
  -6   3   3        0.63        3.31      2.92 o 
  -5   3   3        0.11       -2.30      2.30 o 
  -4   3   3       90.77      106.63     22.37 o 
  -3   3   3        0.96        2.96      3.55 o 
  -2   3   3      197.61      209.08     13.76 o 
  -1   3   3      802.37      895.66     23.06 o 
   0   3   3      285.45      283.68     12.25 o 
   1   3   3      886.20      940.19     23.03 o 
   2   3   3        6.83       12.50      1.65 o 
   3   3   3        4.62        4.13      2.06 o 
   4   3   3        3.52        9.01      2.38 o 
   5   3   3        0.77       -2.39      2.39 o 
   6   3   3        2.01        5.72      6.22 o 
  -6   4   3        1.00        1.94      4.94 o 
  -5   4   3       67.00       57.57      7.63 o 
  -4   4   3       21.36       21.30      2.47 o 
  -3   4   3        0.88        3.28      2.03 o 
  -2   4   3       25.76       31.58      3.05 o 
  -1   4   3        4.32        6.62      3.17 o 
   0   4   3       51.45       50.00      2.64 o 
   1   4   3       20.02       20.87      1.61 o 
   2   4   3        0.98       -0.44      0.56 o 
   3   4   3       13.51       11.22      2.33 o 
   4   4   3        0.01       -1.94      2.09 o 
   5   4   3       18.26       17.93      3.39 o 
   6   4   3        1.09        1.76      2.74 o 
  -6   5   3        0.42        3.10      5.45 o 
  -5   5   3        0.00       -1.80      1.86 o 
  -4   5   3       40.62       34.37      3.44 o 
  -3   5   3        8.96       11.09      2.05 o 
  -2   5   3        6.93        7.64      1.88 o 
  -1   5   3       54.50       58.82      3.68 o 
   0   5   3      389.05      449.80     15.90 o 
   1   5   3      132.41      133.09      7.35 o 
   2   5   3       36.66       33.87      2.11 o 
   3   5   3        4.11        2.49      2.33 o 
   4   5   3        7.41        9.96      2.76 o 
   5   5   3        0.22        6.46      4.26 o 
   6   5   3        0.59        4.24      3.28 o 
  -5   6   3        0.65        1.50      3.80 o 
  -4   6   3        0.09        0.70      2.29 o 
  -3   6   3        0.19       -1.79      3.00 o 
  -2   6   3       13.53       13.63      2.80 o 
  -1   6   3        0.00        1.28      1.85 o 
   0   6   3       11.90       14.76      2.98 o 
   1   6   3        1.25        1.41      1.24 o 
   2   6   3        1.32        7.05     11.21 o 
   3   6   3       24.82       29.51      4.13 o 
   4   6   3        1.10        2.20      2.69 o 
   5   6   3        1.78       -1.29      2.35 o 
  -5   7   3        0.93        7.55      5.35 o 
  -4   7   3        0.42        2.76      3.78 o 
  -3   7   3        0.50        1.74      2.78 o 
  -2   7   3        4.66        8.31      3.87 o 
  -1   7   3       19.99       22.93      3.00 o 
   0   7   3       35.64       37.59      6.77 o 
   1   7   3        0.86       -0.52      1.47 o 
   2   7   3        4.01        2.86      2.25 o 
   3   7   3        2.58        3.80      2.91 o 
   4   7   3        2.82        2.50      3.14 o 
   5   7   3        0.19        1.23      2.93 o 
  -4   8   3        3.19        2.35      5.42 o 
  -3   8   3        0.33       -0.30      2.58 o 
  -2   8   3        0.11        0.55      1.94 o 
  -1   8   3        5.35        8.91      4.03 o 
   0   8   3        2.24        0.22      1.73 o 
   1   8   3        1.94        3.60      2.04 o 
   2   8   3        1.42        2.15      2.69 o 
   3   8   3        7.67        5.33      2.94 o 
   4   8   3        8.56       10.01      6.65 o 
  -3   9   3        0.01        1.09      3.97 o 
  -2   9   3       10.08        7.75      9.85 o 
  -1   9   3        4.42        5.48      2.68 o 
   0   9   3        0.71       -0.76      2.10 o 
   1   9   3        0.04        1.01      3.35 o 
   2   9   3        3.28       -1.03      3.25 o 
   3   9   3        0.58        0.47      3.13 o 
  -1  10   3        0.85       10.77      6.95 o 
   0  10   3        0.48       -0.24      5.06 o 
   1  10   3        0.52       -4.14      4.14 o 
  -3  -9   4        0.11        3.80      4.84 o 
  -2  -9   4        3.29       11.14      4.75 o 
  -1  -9   4        0.22       -2.69      2.69 o 
   0  -9   4        0.28       -0.96      4.71 o 
   1  -9   4        3.21        3.18      3.60 o 
   2  -9   4        7.94        7.03      4.49 o 
  -4  -8   4        2.36       -2.39      3.16 o 
  -3  -8   4        3.36        2.52      3.80 o 
  -2  -8   4        5.17        0.06      2.15 o 
  -1  -8   4        2.01        4.71      2.46 o 
   0  -8   4        3.81        1.15      4.12 o 
   1  -8   4        5.62        4.69      3.56 o 
   2  -8   4        0.82        0.85      3.85 o 
   3  -8   4        1.84        4.82      2.83 o 
   4  -8   4        1.86        0.17      3.05 o 
  -5  -7   4        0.51       -2.22      2.80 o 
  -4  -7   4        1.05       -0.02      1.89 o 
  -3  -7   4        0.04       -0.90      2.64 o 
  -2  -7   4        1.24        3.33      2.26 o 
  -1  -7   4        0.03        1.90      2.30 o 
   0  -7   4       38.52       36.06      4.76 o 
   1  -7   4       11.94       14.38      3.97 o 
   2  -7   4        1.41        3.76      2.33 o 
   3  -7   4        0.25        3.33      6.98 o 
   4  -7   4        2.44        2.08      2.85 o 
  -5  -6   4        6.21        5.39      4.88 o 
  -4  -6   4        5.21        3.78      2.31 o 
  -3  -6   4       14.37       10.73      2.39 o 
  -2  -6   4       21.98       27.05      2.60 o 
  -1  -6   4       37.55       38.87      2.94 o 
   0  -6   4        9.60       12.61      2.76 o 
   1  -6   4        1.43        1.47      2.34 o 
   2  -6   4        0.28       -1.00      2.11 o 
   3  -6   4       10.40        7.35      2.55 o 
   4  -6   4        1.20        2.18      2.36 o 
   5  -6   4        0.24        2.65      2.60 o 
  -6  -5   4        3.76        7.77      6.25 o 
  -5  -5   4        0.12        6.73      4.42 o 
  -4  -5   4        5.35        4.50      2.30 o 
  -3  -5   4        3.46        3.79      1.12 o 
  -2  -5   4        2.45        0.66      0.84 o 
  -1  -5   4       14.28       15.61      1.77 o 
   0  -5   4       80.26       84.21      4.70 o 
   1  -5   4        3.33        7.67      2.56 o 
   2  -5   4        3.54        9.57      4.67 o 
   3  -5   4        1.50        8.48      2.64 o 
   4  -5   4       18.00       10.68      2.80 o 
   5  -5   4        9.94        5.45      3.02 o 
  -6  -4   4        2.55        3.47      6.13 o 
  -5  -4   4        1.44        2.42      2.17 o 
  -4  -4   4       13.25        7.37      3.38 o 
  -3  -4   4        1.97        0.84      1.16 o 
  -2  -4   4        0.70        0.41      0.84 o 
  -1  -4   4      356.13      375.40     11.61 o 
   0  -4   4       18.20       18.07      1.18 o 
   1  -4   4       80.39       87.78      6.10 o 
   2  -4   4        3.00        3.36      1.72 o 
   3  -4   4       15.87       20.29      3.49 o 
   4  -4   4        7.72       11.38      2.68 o 
   5  -4   4        2.75        3.96      2.64 o 
   6  -4   4        0.06       -0.90      2.29 o 
  -6  -3   4        1.31       -1.29      2.45 o 
  -5  -3   4        0.17       -0.19      1.64 o 
  -4  -3   4        8.73        6.90      1.59 o 
  -3  -3   4        4.22        5.80      1.65 o 
  -2  -3   4       90.11       84.05      6.75 o 
  -1  -3   4       59.06       73.33      3.01 o 
   0  -3   4        6.78        5.17      0.62 o 
   1  -3   4       89.14       72.47      4.01 o 
   2  -3   4        2.03        1.65      1.45 o 
   3  -3   4        3.98        5.24      3.14 o 
   4  -3   4        3.68       11.77      5.23 o 
   5  -3   4       36.00       27.49      4.03 o 
   6  -3   4        0.01        1.29      2.30 o 
  -6  -2   4       25.11       29.94      4.64 o 
  -5  -2   4       25.45       33.30      4.57 o 
  -4  -2   4       43.73       41.98      2.74 o 
  -3  -2   4      172.65      182.51      6.21 o 
  -2  -2   4      112.95      128.65      6.35 o 
  -1  -2   4      456.46      490.69     12.82 o 
   0  -2   4      309.25      270.98      6.53 o 
   1  -2   4      190.20      222.72     23.87 o 
   2  -2   4       23.75       30.02      2.89 o 
   3  -2   4        8.26        7.84      2.04 o 
   4  -2   4       14.93       12.93      2.81 o 
   5  -2   4       45.46       36.78      2.95 o 
   6  -2   4        5.61       -0.23      3.83 o 
  -6  -1   4       16.33       24.47      4.41 o 
  -5  -1   4       48.42       41.96      3.92 o 
  -4  -1   4       34.08       31.43      2.33 o 
  -3  -1   4      186.93      189.83      6.30 o 
  -2  -1   4      594.59      594.09     32.43 o 
  -1  -1   4        0.16        0.71      0.79 o 
   0  -1   4      101.46      106.44      4.99 o 
   1  -1   4      847.01      817.66     17.38 o 
   2  -1   4      116.37      108.50      5.26 o 
   3  -1   4        9.87       16.29      3.68 o 
   4  -1   4        0.74        1.87      2.03 o 
   5  -1   4        8.04       10.88      1.84 o 
   6  -1   4        0.83       -0.33      1.36 o 
  -7   0   4        6.73        4.94      4.94 o 
  -6   0   4        8.24        5.44      2.36 o 
  -5   0   4       28.00       31.86      4.97 o 
  -4   0   4       17.86       22.44      2.39 o 
  -3   0   4      456.96      520.46     21.08 o 
  -2   0   4       25.58       28.75      2.10 o 
  -1   0   4        9.20        8.40      0.87 o 
   0   0   4      644.76      620.19     16.98 o 
   1   0   4       50.80       53.82      3.58 o 
   2   0   4       58.39       50.01      2.05 o 
   3   0   4      112.17      119.34     11.53 o 
   4   0   4        1.44        2.65      1.20 o 
   5   0   4       28.23       25.88      2.59 o 
   6   0   4       27.12       23.10      7.32 o 
   7   0   4        5.55        1.53      4.14 o 
  -6   1   4        5.03        2.98      2.30 o 
  -5   1   4       98.10      104.90     10.49 o 
  -4   1   4        1.69       -0.37      1.01 o 
  -3   1   4      236.97      229.21      7.24 o 
  -2   1   4      820.15      909.95     41.29 o 
  -1   1   4       20.66       24.05      2.30 o 
   0   1   4        8.16        6.43      0.64 o 
   1   1   4      337.35      354.37     19.07 o 
   2   1   4      312.81      315.02      8.94 o 
   3   1   4        5.78        8.38      1.06 o 
   4   1   4        1.56        2.50      1.51 o 
   5   1   4        2.06        0.60      2.15 o 
   6   1   4       13.39       15.62      3.90 o 
   7   1   4        0.05        3.48      3.35 o 
  -6   2   4        0.01        0.82      2.59 o 
  -5   2   4       12.64       12.09      1.96 o 
  -4   2   4       70.86       73.20      5.80 o 
  -3   2   4       28.79       31.39      5.00 o 
  -2   2   4        9.36        5.63      0.83 o 
  -1   2   4       10.00       12.56      1.60 o 
   0   2   4       53.88       52.62      4.20 o 
   1   2   4       77.65       72.63      3.87 o 
   2   2   4        0.44        0.41      0.71 o 
   3   2   4      221.71      232.82      6.80 o 
   4   2   4       12.10       11.87      2.54 o 
   5   2   4        2.44        7.75      2.53 o 
   6   2   4       12.20       16.46      5.18 o 
  -6   3   4        0.34        0.89      2.72 o 
  -5   3   4        6.35        3.26      3.37 o 
  -4   3   4       17.18       17.27      2.44 o 
  -3   3   4       12.86       12.61      1.74 o 
  -2   3   4      305.23      363.72     24.20 o 
  -1   3   4        0.21        1.10      2.20 o 
   0   3   4       43.12       37.93      1.83 o 
   1   3   4       12.14        9.52      1.50 o 
   2   3   4      106.86      131.71      7.98 o 
   3   3   4       19.48       19.24      3.05 o 
   4   3   4        1.38        3.15      2.14 o 
   5   3   4       20.69       19.28      3.41 o 
   6   3   4        3.30        6.29      3.04 o 
  -6   4   4        1.09        0.93      2.56 o 
  -5   4   4       34.76       38.41      5.11 o 
  -4   4   4        1.58        0.86      1.35 o 
  -3   4   4        1.28        1.51      3.03 o 
  -2   4   4        2.33        2.18      1.13 o 
  -1   4   4        6.97        6.11      1.18 o 
   0   4   4       18.62       16.09      1.45 o 
   1   4   4        4.25        5.58      3.73 o 
   2   4   4        0.06       -0.51      0.99 o 
   3   4   4      112.46      132.20      8.91 o 
   4   4   4       47.42       48.42      5.24 o 
   5   4   4       13.69        9.23      3.21 o 
   6   4   4        0.95        2.32      3.01 o 
  -6   5   4        0.10        5.06      6.13 o 
  -5   5   4        8.81        6.61      4.36 o 
  -4   5   4        2.10        6.09      1.94 o 
  -3   5   4        2.91        2.08      1.58 o 
  -2   5   4       24.55       31.67      3.24 o 
  -1   5   4        4.23        8.44      3.10 o 
   0   5   4       39.83       42.68      2.81 o 
   1   5   4        4.01        1.54      3.18 o 
   2   5   4        2.53        1.99      1.44 o 
   3   5   4       18.01       21.44      3.84 o 
   4   5   4       62.44       58.00      5.67 o 
   5   5   4        8.60        9.71      3.21 o 
   6   5   4        5.07       11.65      4.09 o 
  -5   6   4        1.20        4.70      5.25 o 
  -4   6   4        0.66       -0.06      2.05 o 
  -3   6   4        0.70        0.75      2.38 o 
  -2   6   4        0.80        2.79      1.62 o 
  -1   6   4        2.30        7.75      3.53 o 
   0   6   4       41.43       41.97      3.91 o 
   1   6   4       12.18       11.70      2.57 o 
   2   6   4        4.32        6.19      1.59 o 
   3   6   4       14.37       20.06      5.96 o 
   4   6   4       23.08       16.20      3.81 o 
   5   6   4        0.85        2.57      6.68 o 
  -4   7   4        6.56       14.04      6.54 o 
  -3   7   4        0.00        1.31      1.86 o 
  -2   7   4        0.35        1.16      3.01 o 
  -1   7   4        5.85        3.99      2.19 o 
   0   7   4        0.20        0.15      1.52 o 
   1   7   4       12.18       10.60      2.17 o 
   2   7   4        7.68       15.31      3.76 o 
   3   7   4        1.42       -0.01      2.22 o 
   4   7   4       36.84       34.17      5.60 o 
   5   7   4        2.34       -2.26      3.34 o 
  -4   8   4        9.00       21.31      8.43 o 
  -3   8   4        0.07       -0.05      4.04 o 
  -2   8   4        1.14        3.44      2.43 o 
  -1   8   4        1.84        1.75      2.15 o 
   0   8   4       10.94       15.56      2.95 o 
   1   8   4        0.73        3.79      2.34 o 
   2   8   4        2.20       -0.31      2.15 o 
   3   8   4        0.44        4.47      3.41 o 
   4   8   4        0.11        9.90      6.46 o 
  -3   9   4        0.07       -1.16      4.41 o 
  -2   9   4        0.78       -1.84      4.24 o 
  -1   9   4        0.09       -1.42      2.29 o 
   0   9   4        2.83        0.91      2.12 o 
   1   9   4        0.02        0.84      2.83 o 
   2   9   4       20.46       19.02      5.11 o 
   3   9   4        0.29       -3.16      3.16 o 
  -1  10   4        1.23       -2.37      4.75 o 
   0  10   4        0.02        1.02      4.58 o 
   1  10   4        0.74        2.44      3.29 o 
  -2  -9   5        7.76       12.27      6.59 o 
  -1  -9   5        0.48       -4.41      4.82 o 
   0  -9   5        0.14        3.42      2.87 o 
   1  -9   5        0.44        1.36      3.75 o 
   2  -9   5        0.02        1.73      3.48 o 
  -3  -8   5        1.53        4.77      2.81 o 
  -2  -8   5        0.00        5.93      4.72 o 
  -1  -8   5        0.51        0.55      2.15 o 
   0  -8   5        0.33        0.02      2.42 o 
   1  -8   5        9.37       15.72      5.93 o 
   2  -8   5        1.11        1.10      3.07 o 
   3  -8   5        0.62        2.27      4.31 o 
  -4  -7   5        0.46       -2.51      2.51 o 
  -3  -7   5        5.16        6.46      2.86 o 
  -2  -7   5        5.88        4.12      1.40 o 
  -1  -7   5        4.54        4.41      2.38 o 
   0  -7   5        1.25        0.33      3.15 o 
   1  -7   5        1.09        0.17      2.17 o 
   2  -7   5        0.35        4.40      3.61 o 
   3  -7   5        8.87        9.93      3.93 o 
   4  -7   5        0.91        0.17      4.19 o 
  -5  -6   5        5.44        3.32      4.02 o 
  -4  -6   5        0.43       -0.48      1.95 o 
  -3  -6   5        5.81        5.28      2.16 o 
  -2  -6   5        0.84        0.30      1.40 o 
  -1  -6   5        1.66        3.17      1.38 o 
   0  -6   5       15.64       19.93      3.81 o 
   1  -6   5       20.31       23.20      6.55 o 
   2  -6   5        2.68        3.55      2.68 o 
   3  -6   5       10.65        8.47      2.97 o 
   4  -6   5        7.21        8.38      7.37 o 
   5  -6   5        0.72        2.20      3.58 o 
  -5  -5   5        2.16        5.59      2.65 o 
  -4  -5   5       34.86       33.15      4.30 o 
  -3  -5   5        2.85        5.48      1.96 o 
  -2  -5   5        0.81        4.64      1.29 o 
  -1  -5   5        1.70        3.10      1.23 o 
   0  -5   5        3.58        3.28      1.29 o 
   1  -5   5       32.44       38.31     12.06 o 
   2  -5   5        5.49        5.38      6.25 o 
   3  -5   5       35.99       31.01      8.91 o 
   4  -5   5        5.71        8.06      3.27 o 
   5  -5   5        0.03        0.46      3.56 o 
  -6  -4   5        0.10        5.38      3.66 o 
  -5  -4   5        6.00        2.77      2.33 o 
  -4  -4   5        1.35       -0.22      2.01 o 
  -3  -4   5        4.55        5.56      1.80 o 
  -2  -4   5       16.51       22.10      1.99 o 
  -1  -4   5       31.30       36.01      4.42 o 
   0  -4   5       77.85       79.33      5.23 o 
   1  -4   5        0.74        0.14      2.97 o 
   2  -4   5       15.09       17.84      2.97 o 
   3  -4   5       61.11       56.99      5.85 o 
   4  -4   5       20.05       19.39      4.18 o 
   5  -4   5        5.50        8.19      3.16 o 
   6  -4   5        0.44        3.68      3.54 o 
  -6  -3   5       12.79        9.36      3.16 o 
  -5  -3   5        0.32        1.24      2.12 o 
  -4  -3   5       69.96       64.16      4.15 o 
  -3  -3   5      127.55      129.44      6.49 o 
  -2  -3   5       13.50       15.24      2.19 o 
  -1  -3   5      120.40      128.83      4.55 o 
   0  -3   5        8.79        6.66      0.92 o 
   1  -3   5       28.47       30.00      2.89 o 
   2  -3   5      153.07      151.43     10.27 o 
   3  -3   5       24.04       26.20      4.32 o 
   4  -3   5        2.31        4.42      4.65 o 
   5  -3   5        7.87        6.42      2.53 o 
   6  -3   5        0.18        0.92      2.54 o 
  -6  -2   5        0.16       -2.26      2.89 o 
  -5  -2   5        8.96        7.96      2.35 o 
  -4  -2   5       17.91       14.95      1.75 o 
  -3  -2   5       77.18       75.98      4.00 o 
  -2  -2   5      167.47      161.39     17.72 o 
  -1  -2   5        7.37        5.25      0.96 o 
   0  -2   5        4.74        4.92      0.74 o 
   1  -2   5        4.05        8.13      3.60 o 
   2  -2   5        0.17        0.71      1.25 o 
   3  -2   5      139.84      123.71      5.82 o 
   4  -2   5       30.45       25.47      2.96 o 
   5  -2   5        0.00        0.90      1.91 o 
   6  -2   5        0.00        1.19      2.25 o 
  -6  -1   5        4.74       10.51      3.01 o 
  -5  -1   5        0.00       -0.48      2.05 o 
  -4  -1   5       17.60       18.06      2.00 o 
  -3  -1   5       68.42       81.16      7.41 o 
  -2  -1   5      236.57      226.50      8.36 o 
  -1  -1   5      171.51      210.72      8.32 o 
   0  -1   5      245.23      221.28      8.98 o 
   1  -1   5        5.56        8.40      1.07 o 
   2  -1   5      190.90      202.13      9.34 o 
   3  -1   5        4.42        6.19      1.26 o 
   4  -1   5        0.07        3.56      2.01 o 
   5  -1   5        2.52        3.93      1.91 o 
   6  -1   5        0.52       -1.62      4.09 o 
  -6   0   5        1.17        1.07      2.26 o 
  -5   0   5        6.25        6.86      1.76 o 
  -4   0   5        0.43       -1.01      1.01 o 
  -3   0   5      284.11      275.48      8.40 o 
  -2   0   5        2.17        2.12      0.54 o 
  -1   0   5      442.46      428.51      9.15 o 
   0   0   5      286.71      301.32      7.82 o 
   1   0   5      638.92      648.08     35.49 o 
   2   0   5       22.54       25.34      1.72 o 
   3   0   5       44.92       40.90      2.73 o 
   4   0   5       43.25       42.61      3.20 o 
   5   0   5        3.73        5.65      1.57 o 
   6   0   5        3.41        4.92      2.70 o 
  -6   1   5        0.48       -2.17      2.17 o 
  -5   1   5        2.44        3.22      1.81 o 
  -4   1   5       24.48       27.37      4.80 o 
  -3   1   5       12.92       10.87      1.88 o 
  -2   1   5       90.40       71.96      2.16 o 
  -1   1   5        4.50        4.95      1.02 o 
   0   1   5      638.62      628.25     13.52 o 
   1   1   5      231.82      236.83      6.99 o 
   2   1   5      229.35      279.85     10.52 o 
   3   1   5       14.18       12.49      1.57 o 
   4   1   5        2.08        3.24      2.22 o 
   5   1   5        1.76        3.53      2.34 o 
   6   1   5       24.06       22.68      4.10 o 
  -6   2   5        0.22       -1.06      2.38 o 
  -5   2   5        2.50        3.74      2.63 o 
  -4   2   5       14.92       12.98      1.69 o 
  -3   2   5        9.56       11.28      1.55 o 
  -2   2   5       14.07       15.97      2.25 o 
  -1   2   5        1.69        0.28      1.89 o 
   0   2   5      832.03      830.10     18.40 o 
   1   2   5      235.04      280.58     13.47 o 
   2   2   5      274.93      292.07      8.81 o 
   3   2   5        6.46        5.81      0.99 o 
   4   2   5       19.27       19.52      2.56 o 
   5   2   5        0.15       -0.12      2.35 o 
   6   2   5        2.64        8.49      3.28 o 
  -6   3   5        1.31        0.72      2.30 o 
  -5   3   5        0.41       -0.03      1.85 o 
  -4   3   5       37.81       37.64      3.66 o 
  -3   3   5        0.77        0.96      1.69 o 
  -2   3   5        0.34       -1.13      1.99 o 
  -1   3   5       43.37       36.37      2.61 o 
   0   3   5       53.40       54.77      2.26 o 
   1   3   5      353.61      385.76     13.06 o 
   2   3   5      562.48      594.49     26.30 o 
   3   3   5       45.17       37.51      4.87 o 
   4   3   5       12.88       16.02      3.38 o 
   5   3   5        0.09        0.10      3.66 o 
   6   3   5       36.23       37.73      5.64 o 
  -6   4   5        0.68        5.63      6.74 o 
  -5   4   5       18.59       19.10      3.64 o 
  -4   4   5        0.34        2.00      2.20 o 
  -3   4   5        7.17        7.69      1.51 o 
  -2   4   5       76.79       73.82      6.89 o 
  -1   4   5       33.10       36.05      2.31 o 
   0   4   5      107.50       96.69      6.42 o 
   1   4   5        5.17        5.87      2.92 o 
   2   4   5       83.29       81.73      3.60 o 
   3   4   5        0.01        2.57      3.62 o 
   4   4   5        2.30       10.69      3.30 o 
   5   4   5        6.84       10.23      3.76 o 
   6   4   5        4.80        6.05      4.43 o 
  -5   5   5        7.94        3.79      2.48 o 
  -4   5   5        1.36        0.04      2.25 o 
  -3   5   5        6.20        8.69      1.78 o 
  -2   5   5        2.24        2.10      2.17 o 
  -1   5   5        0.61        0.64      1.23 o 
   0   5   5        1.65        4.59      1.97 o 
   1   5   5       23.90       22.14      2.39 o 
   2   5   5      265.99      271.54     10.56 o 
   3   5   5       90.87       83.84      7.62 o 
   4   5   5       32.31       32.79      5.05 o 
   5   5   5        0.24        1.04      5.11 o 
   6   5   5        1.78        1.81      3.45 o 
  -5   6   5        8.29        9.96      6.77 o 
  -4   6   5        3.42       11.08      3.51 o 
  -3   6   5        3.79        3.61      2.12 o 
  -2   6   5       51.06       59.87      4.86 o 
  -1   6   5        0.58        2.48      5.47 o 
   0   6   5        0.55        2.26      1.55 o 
   1   6   5       17.12       15.34      2.16 o 
   2   6   5        1.22        3.84      2.29 o 
   3   6   5       10.17       12.56      3.51 o 
   4   6   5        0.68        1.88      2.49 o 
   5   6   5        1.58        3.32      3.68 o 
  -4   7   5        3.02        6.15      3.51 o 
  -3   7   5        0.12        1.88      5.25 o 
  -2   7   5        9.02        3.71      3.39 o 
  -1   7   5        0.07        1.94      3.00 o 
   0   7   5       16.93       19.51      2.88 o 
   1   7   5        0.07        0.53      1.79 o 
   2   7   5        7.76       10.00      2.71 o 
   3   7   5       59.64       70.26     11.89 o 
   4   7   5        8.30       11.14      4.55 o 
   5   7   5        9.88       14.07      5.48 o 
  -4   8   5        0.60       -0.31      4.70 o 
  -3   8   5        4.71        1.43      3.56 o 
  -2   8   5        0.63       -4.00      4.00 o 
  -1   8   5        1.26        5.59      3.83 o 
   0   8   5        2.26        0.55      1.72 o 
   1   8   5        4.51        5.18      2.36 o 
   2   8   5        0.66       -1.62      2.53 o 
   3   8   5        5.60        4.23      3.01 o 
   4   8   5        0.66        1.44      3.61 o 
  -2   9   5        0.06        0.58      3.92 o 
  -1   9   5        0.97        0.91      2.91 o 
   0   9   5       13.34       14.61      3.45 o 
   1   9   5        2.81       12.08      3.84 o 
   2   9   5        9.36       15.40      5.22 o 
   3   9   5        2.46        2.23      2.98 o 
  -2  -9   6        0.13       -3.83      4.41 o 
  -1  -9   6        0.00       -0.44      4.16 o 
   0  -9   6        0.00        1.76      3.14 o 
   1  -9   6        0.03        2.88      4.29 o 
  -3  -8   6        0.52       -1.50      3.66 o 
  -2  -8   6        0.90        4.09      4.16 o 
  -1  -8   6        6.73        9.23      3.40 o 
   0  -8   6        0.60        1.12      2.69 o 
   1  -8   6        0.18        1.41      4.85 o 
   2  -8   6        7.98       13.71      5.28 o 
   3  -8   6        1.70       -1.80      3.23 o 
  -4  -7   6        3.85        0.93      2.68 o 
  -3  -7   6        0.91        3.84      2.62 o 
  -2  -7   6        0.44        2.60      2.17 o 
  -1  -7   6        5.14        1.91      4.33 o 
   0  -7   6        0.28        2.21      2.36 o 
   1  -7   6        0.34        4.46      3.25 o 
   2  -7   6        7.86        8.43      3.19 o 
   3  -7   6        2.48        1.41      3.53 o 
   4  -7   6        0.74        8.63     11.45 o 
  -5  -6   6        0.07        0.05      1.99 o 
  -4  -6   6        1.65        2.96      2.48 o 
  -3  -6   6        8.86       11.93      3.00 o 
  -2  -6   6       13.02       13.05      2.09 o 
  -1  -6   6        0.09        0.27      2.05 o 
   0  -6   6        0.53        0.37      2.10 o 
   1  -6   6        1.33        2.41      5.46 o 
   2  -6   6       10.78        5.64      3.06 o 
   3  -6   6        0.00        0.51      2.40 o 
   4  -6   6       13.27       11.15      4.90 o 
   5  -6   6        3.42        0.67      2.70 o 
  -5  -5   6        1.35        0.78      2.38 o 
  -4  -5   6        0.95        2.05      2.29 o 
  -3  -5   6        0.01        3.41      2.15 o 
  -2  -5   6        2.63        3.01      1.43 o 
  -1  -5   6        8.32        9.75      1.60 o 
   0  -5   6       35.10       34.47      7.52 o 
   1  -5   6        3.06        4.74      7.13 o 
   2  -5   6       13.54       16.14      4.52 o 
   3  -5   6       34.37       22.30      4.37 o 
   4  -5   6        0.00        3.57      2.88 o 
   5  -5   6        0.67        2.04      2.43 o 
  -6  -4   6        0.42        1.20      2.73 o 
  -5  -4   6        7.97        7.75      3.08 o 
  -4  -4   6        2.05        3.44      2.09 o 
  -3  -4   6       20.63       17.74      4.24 o 
  -2  -4   6       11.58       15.49      1.98 o 
  -1  -4   6       15.84       20.77      2.56 o 
   0  -4   6        0.03       -0.18      1.03 o 
   1  -4   6       31.37       39.54      4.17 o 
   2  -4   6       83.20       75.46     12.17 o 
   3  -4   6       25.07       19.05      3.57 o 
   4  -4   6        5.79       21.33      6.42 o 
   5  -4   6        1.05       -1.61      3.05 o 
   6  -4   6        0.15        2.58      3.13 o 
  -6  -3   6        2.00        3.61      3.44 o 
  -5  -3   6        1.58        5.41      3.60 o 
  -4  -3   6        1.95        1.14      2.00 o 
  -3  -3   6       13.75       13.37      1.67 o 
  -2  -3   6        0.40        0.40      1.14 o 
  -1  -3   6        0.85        2.53      2.63 o 
   0  -3   6      316.89      307.89      9.16 o 
   1  -3   6       31.25       33.03      4.60 o 
   2  -3   6        0.01        0.48      1.61 o 
   3  -3   6       12.64       17.95      3.32 o 
   4  -3   6        1.83        2.68      3.29 o 
   5  -3   6        6.62       11.96      3.17 o 
   6  -3   6        0.03        3.34      3.20 o 
  -6  -2   6        0.93       -1.96      2.56 o 
  -5  -2   6       17.79       19.49      2.50 o 
  -4  -2   6        3.47        2.38      1.36 o 
  -3  -2   6        0.02       -0.83      1.02 o 
  -2  -2   6       18.63       17.32      1.95 o 
  -1  -2   6        4.87        5.35      0.95 o 
   0  -2   6       26.74       25.54      3.33 o 
   1  -2   6        7.91        9.25      0.96 o 
   2  -2   6      528.17      470.35     34.27 o 
   3  -2   6        1.40        1.01      1.05 o 
   4  -2   6        0.03        2.81      2.94 o 
   5  -2   6        0.05        0.21      2.48 o 
   6  -2   6        0.27        6.78      2.97 o 
  -5  -1   6        1.23        2.69      1.58 o 
  -4  -1   6        7.90        8.02      3.50 o 
  -3  -1   6        1.47        1.28      0.89 o 
  -2  -1   6       31.62       41.21      3.02 o 
  -1  -1   6        5.41        5.94      1.11 o 
   0  -1   6      976.57     1076.23     81.97 o 
   1  -1   6      921.76     1028.59     28.41 o 
   2  -1   6       48.18       44.46      2.62 o 
   3  -1   6       44.30       38.16      2.97 o 
   4  -1   6        8.71        9.52      1.84 o 
   5  -1   6       16.03       16.19      5.98 o 
   6  -1   6        0.14        2.95      5.93 o 
  -6   0   6        0.80        3.97      3.73 o 
  -5   0   6        1.71        1.37      1.27 o 
  -4   0   6        6.49        7.09      1.39 o 
  -3   0   6        5.65        4.76      1.19 o 
  -2   0   6      188.36      175.24      6.85 o 
  -1   0   6        2.52        3.29      1.30 o 
   0   0   6       63.03       75.76      2.97 o 
   1   0   6      736.34      789.27     22.14 o 
   2   0   6      178.89      193.19     13.08 o 
   3   0   6      143.24      144.92      6.43 o 
   4   0   6       25.30       25.00      2.76 o 
   5   0   6       12.24       12.20      2.21 o 
   6   0   6        1.07        0.81      4.52 o 
  -6   1   6        2.07        4.90      2.48 o 
  -5   1   6        3.54        0.04      1.69 o 
  -4   1   6        1.76        0.31      0.92 o 
  -3   1   6       53.01       51.47      6.20 o 
  -2   1   6        9.12       11.59      3.70 o 
  -1   1   6        2.09        2.22      1.97 o 
   0   1   6      659.31      651.09     15.49 o 
   1   1   6     1460.44     1789.95     50.40 o 
   2   1   6      565.81      600.96     19.61 o 
   3   1   6       21.93       19.58      2.13 o 
   4   1   6       49.24       65.32      4.16 o 
   5   1   6       23.83       23.99      5.86 o 
   6   1   6        3.91        3.40      2.81 o 
  -6   2   6        4.34        3.09      2.95 o 
  -5   2   6        0.58        1.10      3.76 o 
  -4   2   6        0.25       -1.86      2.81 o 
  -3   2   6        7.41        7.23      2.39 o 
  -2   2   6      145.05      136.53      7.74 o 
  -1   2   6      405.86      509.45     22.50 o 
   0   2   6      207.11      236.69      6.55 o 
   1   2   6      370.90      389.62     19.58 o 
   2   2   6      130.80      128.73      5.10 o 
   3   2   6       86.31       99.19      4.82 o 
   4   2   6      105.64       97.41      7.37 o 
   5   2   6       88.70       84.04      7.77 o 
   6   2   6        1.36        8.89      9.74 o 
  -6   3   6        0.94        2.73      2.49 o 
  -5   3   6        0.62        4.16      3.34 o 
  -4   3   6        0.36       -1.31      1.69 o 
  -3   3   6       47.76       42.88      6.96 o 
  -2   3   6        0.24        2.74      2.00 o 
  -1   3   6        1.57        1.29      0.52 o 
   0   3   6      201.27      189.69      5.90 o 
   1   3   6      259.57      294.54     15.56 o 
   2   3   6      251.50      240.41      8.35 o 
   3   3   6        4.94        3.04      0.97 o 
   4   3   6        8.13       11.10      3.15 o 
   5   3   6       16.18       21.56      4.16 o 
   6   3   6        7.67        8.58      4.83 o 
  -6   4   6        3.89        4.40      3.65 o 
  -5   4   6        0.05       -0.12      2.12 o 
  -4   4   6        8.47        9.48      2.99 o 
  -3   4   6       11.89        5.52      4.59 o 
  -2   4   6        8.81        6.48      3.44 o 
  -1   4   6      398.47      393.28     20.29 o 
   0   4   6        4.91        3.87      1.51 o 
   1   4   6        3.19        5.55      1.43 o 
   2   4   6      132.57      114.95      7.85 o 
   3   4   6        0.05        3.63      2.52 o 
   4   4   6       21.42       32.39      4.94 o 
   5   4   6       76.28       85.85      9.21 o 
   6   4   6        9.12        5.90      4.03 o 
  -5   5   6        0.66        5.80      4.50 o 
  -4   5   6        0.44       -0.24      4.09 o 
  -3   5   6       14.84       19.41      3.16 o 
  -2   5   6        9.97        7.54      1.87 o 
  -1   5   6        3.10        5.19      2.06 o 
   0   5   6       43.13       46.27      3.20 o 
   1   5   6       36.65       38.02      2.93 o 
   2   5   6        3.44        6.07      1.55 o 
   3   5   6        0.09        1.74      3.92 o 
   4   5   6        5.04        8.37      3.04 o 
   5   5   6        0.22        0.94      3.29 o 
  -5   6   6        0.09        0.86      2.75 o 
  -4   6   6        5.42        3.71      3.37 o 
  -3   6   6        1.11        4.58      2.97 o 
  -2   6   6       33.33       40.72      5.25 o 
  -1   6   6       42.66       43.73      3.61 o 
   0   6   6       78.25       82.32      5.04 o 
   1   6   6        3.37        6.44      2.04 o 
   2   6   6        1.43        0.79      1.28 o 
   3   6   6        3.54        8.60      5.01 o 
   4   6   6        0.06       -3.20      3.20 o 
   5   6   6        7.15        3.28      3.70 o 
  -4   7   6        1.51        3.22      3.63 o 
  -3   7   6        9.48       17.13      6.11 o 
  -2   7   6       20.32       19.60      4.15 o 
  -1   7   6        1.77        1.05      3.46 o 
   0   7   6        0.59        2.72      1.73 o 
   1   7   6        5.81        7.69      1.96 o 
   2   7   6        0.53        0.45      3.44 o 
   3   7   6        7.51       12.27      4.11 o 
   4   7   6        1.33        6.27      8.07 o 
  -3   8   6        5.00        6.52      4.43 o 
  -2   8   6        0.05       -1.63      3.34 o 
  -1   8   6        0.79       -3.53      3.79 o 
   0   8   6       32.21       39.16      4.50 o 
   1   8   6        0.31        3.63      2.83 o 
   2   8   6        0.60        2.58      2.75 o 
   3   8   6       16.97       12.65      4.12 o 
   4   8   6        1.21        1.77      3.11 o 
  -2   9   6        0.87        4.04      4.42 o 
  -1   9   6        7.23        6.13      4.24 o 
   0   9   6        3.85        3.18      2.43 o 
   1   9   6        0.89        3.49      2.92 o 
   2   9   6        3.88        1.08      3.16 o 
  -1  -9   7        1.38        7.67      7.17 o 
   0  -9   7        4.01        6.15      4.34 o 
   1  -9   7        0.12       -0.57      3.50 o 
  -3  -8   7        1.01        2.01      3.95 o 
  -2  -8   7        0.56       -1.55      3.68 o 
  -1  -8   7        3.59        1.61      3.07 o 
   0  -8   7        1.83        0.81      2.37 o 
   1  -8   7        0.64        2.40      3.43 o 
   2  -8   7        1.00       -0.32      3.37 o 
   3  -8   7        0.04       -0.39      3.18 o 
  -4  -7   7        0.19       -0.89      2.46 o 
  -3  -7   7        0.04        2.98      2.34 o 
  -2  -7   7       11.76        7.41      4.19 o 
  -1  -7   7        4.72        6.70      7.94 o 
   0  -7   7        6.03        8.92      3.08 o 
   1  -7   7        1.61        6.44      3.81 o 
   2  -7   7        0.53        1.87      3.81 o 
   3  -7   7        3.27        9.88      4.06 o 
   4  -7   7        0.60        1.19      2.67 o 
  -4  -6   7        0.69       -1.00      2.06 o 
  -3  -6   7        1.10        1.40      1.94 o 
  -2  -6   7        4.54        5.36      1.60 o 
  -1  -6   7        0.64        0.25      1.90 o 
   0  -6   7        0.32        1.79      3.51 o 
   1  -6   7        2.38        5.68      2.95 o 
   2  -6   7        0.02       -1.49      2.80 o 
   3  -6   7        0.28        2.18      2.94 o 
   4  -6   7       12.83        4.33      3.27 o 
  -5  -5   7        4.13        2.48      2.86 o 
  -4  -5   7        2.06        0.91      2.02 o 
  -3  -5   7       12.22       11.15      3.64 o 
  -2  -5   7       55.12       50.09      3.58 o 
  -1  -5   7       11.21       13.12      3.29 o 
   0  -5   7       19.03       20.36      3.90 o 
   1  -5   7       11.52       10.45      3.38 o 
   2  -5   7        9.73        8.29      2.97 o 
   3  -5   7        0.26        3.92      3.69 o 
   4  -5   7        1.52        7.82      4.02 o 
   5  -5   7        0.47        7.41      3.95 o 
  -5  -4   7        3.72        0.78      2.39 o 
  -4  -4   7        0.00        0.14      1.29 o 
  -3  -4   7       13.12       13.90      2.02 o 
  -2  -4   7        7.34        9.70      1.69 o 
  -1  -4   7        0.50        3.30      1.53 o 
   0  -4   7        4.54        3.60      1.03 o 
   1  -4   7        0.00        2.59      3.10 o 
   2  -4   7        7.16        8.88      2.98 o 
   3  -4   7       88.75       93.47      8.54 o 
   4  -4   7        2.36        2.13      2.56 o 
   5  -4   7        4.84        1.25      2.74 o 
  -6  -3   7        0.38        0.46      3.78 o 
  -5  -3   7        1.24        2.17      1.87 o 
  -4  -3   7       26.38       20.19      5.09 o 
  -3  -3   7       53.78       53.59      4.62 o 
  -2  -3   7       20.20       28.89      2.64 o 
  -1  -3   7      218.91      240.35     11.16 o 
   0  -3   7      196.49      197.15     20.13 o 
   1  -3   7      121.12      127.48      9.91 o 
   2  -3   7       20.16       19.23      7.99 o 
   3  -3   7       11.42       10.05      2.94 o 
   4  -3   7       23.37       16.89      3.39 o 
   5  -3   7        5.13        8.18      2.96 o 
   6  -3   7        1.61        2.50      3.20 o 
  -6  -2   7        0.44       -1.69      2.15 o 
  -5  -2   7        0.00        1.14      1.54 o 
  -4  -2   7        0.75        6.36      1.55 o 
  -3  -2   7        0.84        1.35      1.16 o 
  -2  -2   7       77.30       73.76      4.40 o 
  -1  -2   7      172.66      169.94      7.35 o 
   0  -2   7       74.94       85.44      5.71 o 
   1  -2   7        1.22        1.19      1.95 o 
   2  -2   7        0.03        1.95      1.30 o 
   3  -2   7      300.98      245.60     11.66 o 
   4  -2   7      146.67      137.58      9.64 o 
   5  -2   7       15.94       21.63      4.22 o 
   6  -2   7        0.03       -1.06      2.55 o 
  -6  -1   7        0.00       -2.69      4.02 o 
  -5  -1   7       17.53       11.47      5.34 o 
  -4  -1   7       19.22       18.38      1.93 o 
  -3  -1   7       16.24       13.76      3.08 o 
  -2  -1   7       12.84       12.62      2.95 o 
  -1  -1   7      172.32      190.00     12.50 o 
   0  -1   7      345.19      442.02     25.15 o 
   1  -1   7      489.90      516.17     15.80 o 
   2  -1   7        0.50        0.54      0.93 o 
   3  -1   7        5.22        8.38      1.77 o 
   4  -1   7       15.41       16.19      2.36 o 
   5  -1   7        4.69        2.34      1.54 o 
   6  -1   7        1.83        4.31      4.77 o 
  -6   0   7        0.44       -0.68      3.29 o 
  -5   0   7        1.98        0.56      1.99 o 
  -4   0   7        6.74        7.51      1.44 o 
  -3   0   7        0.47       -0.53      0.73 o 
  -2   0   7       17.66       14.70      1.45 o 
  -1   0   7      462.23      479.55     27.05 o 
   0   0   7      812.34     1021.60     30.31 o 
   1   0   7        5.14        1.97      1.19 o 
   2   0   7       28.93       26.88      2.15 o 
   3   0   7       84.87       98.86      5.55 o 
   4   0   7      399.77      382.59     16.13 o 
   5   0   7        1.24        2.82      1.77 o 
   6   0   7        1.06        0.90      4.58 o 
  -6   1   7        9.04       10.91      3.37 o 
  -5   1   7       22.66       28.29      4.31 o 
  -4   1   7        2.60        0.45      2.18 o 
  -3   1   7        0.15        1.77      1.67 o 
  -2   1   7        1.44       -1.70      1.70 o 
  -1   1   7       55.57       52.75      6.48 o 
   0   1   7        5.57        2.70      1.04 o 
   1   1   7      258.47      247.65     12.68 o 
   2   1   7       10.01       10.45      1.87 o 
   3   1   7       63.59       57.74      4.05 o 
   4   1   7       14.82       14.82      2.25 o 
   5   1   7       16.16       11.40      3.12 o 
   6   1   7        1.07        4.40      3.92 o 
  -6   2   7        7.34        7.25      3.06 o 
  -5   2   7        5.29        7.60      2.75 o 
  -4   2   7        0.76        4.84      3.29 o 
  -3   2   7       19.35       14.62      3.07 o 
  -2   2   7       10.91       14.69      2.44 o 
  -1   2   7       82.14       90.95      5.93 o 
   0   2   7      728.74      724.65     22.04 o 
   1   2   7       65.90       60.00      3.44 o 
   2   2   7      237.29      234.63      8.84 o 
   3   2   7        3.19        2.66      2.11 o 
   4   2   7      115.72      109.42      7.02 o 
   5   2   7        3.06        6.24      5.86 o 
   6   2   7        0.29        3.44      3.51 o 
  -6   3   7        6.06        6.47      3.06 o 
  -5   3   7        0.37        2.32      2.55 o 
  -4   3   7        5.49       15.85      3.54 o 
  -3   3   7        0.03        1.93      1.79 o 
  -2   3   7        3.57       -0.22      3.22 o 
  -1   3   7       97.18      101.61      6.61 o 
   0   3   7        1.25        3.77      1.67 o 
   1   3   7       32.26       50.61     10.46 o 
   2   3   7        5.60        6.67      3.60 o 
   3   3   7       18.05       18.75      4.15 o 
   4   3   7       33.51       37.30      5.24 o 
   5   3   7       34.89       36.74      6.02 o 
   6   3   7        0.48        1.18      3.75 o 
  -5   4   7        0.34        0.70      2.55 o 
  -4   4   7        7.38       11.06      3.72 o 
  -3   4   7       25.62       29.87      4.64 o 
  -2   4   7       63.01       53.07      4.87 o 
  -1   4   7        2.54        6.74      2.41 o 
   0   4   7       22.68       21.98      1.75 o 
   1   4   7      108.41       91.78      8.01 o 
   2   4   7      178.42      175.40      7.31 o 
   3   4   7       11.65       16.62      3.98 o 
   4   4   7        9.59       13.99      4.24 o 
   5   4   7        3.04        1.45      4.43 o 
   6   4   7        7.41       13.09      9.61 o 
  -5   5   7        0.12       -2.61      3.08 o 
  -4   5   7        0.02        3.58      2.59 o 
  -3   5   7        3.11        1.64      2.06 o 
  -2   5   7       47.54       60.60     16.17 o 
  -1   5   7       13.79       11.40      1.67 o 
   0   5   7       14.23       13.78      1.87 o 
   1   5   7       13.02       14.98      2.14 o 
   2   5   7       29.61       26.00      2.44 o 
   3   5   7        4.07        5.82      2.70 o 
   4   5   7        0.93        8.64      4.33 o 
   5   5   7        8.54        9.44      4.13 o 
  -5   6   7        3.22        2.05      3.12 o 
  -4   6   7        2.58        2.37      3.13 o 
  -3   6   7        8.55        6.49      3.03 o 
  -2   6   7       73.78       79.88     10.53 o 
  -1   6   7       22.83       22.83      2.47 o 
   0   6   7       42.20       38.40      5.02 o 
   1   6   7       18.54       16.69      2.36 o 
   2   6   7       17.60       20.68      4.01 o 
   3   6   7        3.01       15.30      6.97 o 
   4   6   7        3.50        4.69      3.69 o 
   5   6   7        0.02       -0.60      6.21 o 
  -4   7   7        0.86        2.54      3.08 o 
  -3   7   7       10.67        9.37      4.51 o 
  -2   7   7       30.28       40.79      6.98 o 
  -1   7   7       24.61       31.75      4.57 o 
   0   7   7       18.44       16.66      2.61 o 
   1   7   7       16.40       18.61      2.63 o 
   2   7   7       34.18       37.73      5.62 o 
   3   7   7       12.01       16.55      6.44 o 
   4   7   7        0.19       -2.64      3.31 o 
  -3   8   7        0.50        4.38      4.33 o 
  -2   8   7        8.50        5.83      4.23 o 
  -1   8   7       28.59       33.45     15.35 o 
   0   8   7       20.52       16.93      2.98 o 
   1   8   7        0.15       -0.07      2.12 o 
   2   8   7        0.09        1.58      2.57 o 
   3   8   7        3.96        4.52      3.07 o 
  -2   9   7        0.18        0.09      3.60 o 
  -1   9   7       38.43       31.98      7.09 o 
   0   9   7        0.34       -2.06      3.58 o 
   1   9   7        8.81        5.06      3.88 o 
   2   9   7       12.66        2.26      4.76 o 
  -1  -8   8        0.04        7.71      4.11 o 
   0  -8   8        0.08        1.45      3.47 o 
   1  -8   8        2.34        5.79      4.28 o 
   2  -8   8        3.04        6.36      5.19 o 
  -3  -7   8        0.18        3.02      2.75 o 
  -2  -7   8        0.27       -2.60      2.85 o 
  -1  -7   8       30.10       34.13      5.78 o 
   0  -7   8        0.01       -0.04      2.23 o 
   1  -7   8       10.18       17.72      4.33 o 
   2  -7   8        0.16        1.18      5.23 o 
   3  -7   8        2.15        3.54      3.17 o 
  -4  -6   8        0.04       -1.47      2.69 o 
  -3  -6   8        6.33        1.53      3.10 o 
  -2  -6   8        3.68        3.76      1.74 o 
  -1  -6   8       11.73       17.47      3.85 o 
   0  -6   8       11.59       10.94      3.19 o 
   1  -6   8        0.45        4.90      3.18 o 
   2  -6   8       26.00       24.00      5.02 o 
   3  -6   8        0.76        1.33      5.23 o 
   4  -6   8        1.70        3.28      3.66 o 
  -5  -5   8        0.47       -0.02      4.02 o 
  -4  -5   8        1.10        3.36      2.56 o 
  -3  -5   8       14.62       15.81      2.25 o 
  -2  -5   8        6.46        5.41      1.95 o 
  -1  -5   8       14.96       19.02      4.28 o 
   0  -5   8       57.91       57.14      5.43 o 
   1  -5   8        0.17       -1.18      2.18 o 
   2  -5   8        1.73        0.76      2.55 o 
   3  -5   8        4.21        4.76      3.08 o 
   4  -5   8        0.01        3.10      3.14 o 
   5  -5   8        0.62       -3.02      3.36 o 
  -5  -4   8        1.25        0.76      2.29 o 
  -4  -4   8        0.80       -1.98      1.98 o 
  -3  -4   8       19.24       18.92      2.55 o 
  -2  -4   8       24.06       29.98      2.63 o 
  -1  -4   8      189.50      188.48     16.58 o 
   0  -4   8        1.10        2.06      1.05 o 
   1  -4   8       46.02       51.17      9.68 o 
   2  -4   8      127.25      121.88     11.65 o 
   3  -4   8       15.25       15.57      3.56 o 
   4  -4   8        0.37        4.06      2.97 o 
   5  -4   8        8.97       10.87      3.85 o 
  -5  -3   8        2.36        2.23      2.68 o 
  -4  -3   8       11.74       11.75      2.16 o 
  -3  -3   8       32.00       28.40      2.67 o 
  -2  -3   8        2.43        4.74      2.51 o 
  -1  -3   8       33.37       28.54      4.17 o 
   0  -3   8       60.81       63.24      5.23 o 
   1  -3   8       62.04       64.60      5.48 o 
   2  -3   8      151.03      164.73     11.65 o 
   3  -3   8       18.84       16.13      3.80 o 
   4  -3   8        1.89        1.71      3.83 o 
   5  -3   8        2.53        1.77      2.44 o 
  -6  -2   8        0.16        0.92      3.22 o 
  -5  -2   8        2.12        3.77      2.15 o 
  -4  -2   8        7.14        5.40      4.01 o 
  -3  -2   8       41.27       45.77      4.12 o 
  -2  -2   8       24.91       28.57      5.70 o 
  -1  -2   8      306.93      314.19     11.35 o 
   0  -2   8       90.65       90.13      5.42 o 
   1  -2   8       33.99       33.40      2.28 o 
   2  -2   8      295.86      298.82     10.96 o 
   3  -2   8       65.36       65.97      6.24 o 
   4  -2   8       32.63       31.18      4.84 o 
   5  -2   8       42.53       39.33      8.78 o 
   6  -2   8        7.24       14.14      6.10 o 
  -6  -1   8        0.95        0.61      3.00 o 
  -5  -1   8        3.37        3.68      3.87 o 
  -4  -1   8       29.20       29.93      2.52 o 
  -3  -1   8        5.34        5.89      1.39 o 
  -2  -1   8       84.60       89.79      7.19 o 
  -1  -1   8       21.21       24.24      2.11 o 
   0  -1   8        0.20       -0.05      1.12 o 
   1  -1   8       15.37        6.96      1.79 o 
   2  -1   8      345.55      367.89     23.78 o 
   3  -1   8      274.74      277.36     12.10 o 
   4  -1   8        1.49        0.70      1.95 o 
   5  -1   8        7.70        7.39      2.87 o 
   6  -1   8        3.95        0.90      4.19 o 
  -5   0   8       11.51       11.03      3.03 o 
  -4   0   8        3.51        6.43      3.64 o 
  -3   0   8       30.93       31.26      3.61 o 
  -2   0   8       62.78       58.28      4.77 o 
  -1   0   8       92.92       90.37      3.73 o 
   0   0   8       45.47       53.95      3.11 o 
   1   0   8        0.90        2.97      2.16 o 
   2   0   8       92.12       89.32      4.71 o 
   3   0   8      206.27      208.02      9.84 o 
   4   0   8      148.61      160.13      8.73 o 
   5   0   8        3.39        7.44      2.92 o 
   6   0   8        2.63        6.44      4.82 o 
  -6   1   8        1.01       -0.94      3.83 o 
  -5   1   8        9.02        6.46      2.75 o 
  -4   1   8        0.20        0.40      1.62 o 
  -3   1   8      114.82      110.06      7.98 o 
  -2   1   8        7.14        6.54      1.90 o 
  -1   1   8       48.99       38.28      3.27 o 
   0   1   8      157.01      155.43      9.82 o 
   1   1   8        6.34        7.74      1.70 o 
   2   1   8       22.32       18.77      2.28 o 
   3   1   8      294.56      319.59     14.78 o 
   4   1   8       11.47       12.76      2.26 o 
   5   1   8        3.29        3.23      3.68 o 
   6   1   8        4.85        8.89      6.13 o 
  -6   2   8        6.59       10.37      4.89 o 
  -5   2   8        8.51       10.93      3.16 o 
  -4   2   8       16.71       17.97      5.60 o 
  -3   2   8       13.68       14.16      4.65 o 
  -2   2   8       51.00       41.57      8.57 o 
  -1   2   8       35.15       39.40      7.58 o 
   0   2   8        0.05        0.75      0.71 o 
   1   2   8        8.56       11.00      1.44 o 
   2   2   8       15.85       16.17      2.01 o 
   3   2   8      220.47      227.64     10.49 o 
   4   2   8       47.12       45.11      3.92 o 
   5   2   8       20.23       14.40      4.49 o 
   6   2   8        1.23        4.05      3.50 o 
  -5   3   8        0.44       -1.81      2.18 o 
  -4   3   8        6.99       11.57      3.23 o 
  -3   3   8       80.10       71.94      7.98 o 
  -2   3   8       35.33       31.71      5.37 o 
  -1   3   8        5.53        4.17      2.27 o 
   0   3   8      464.82      438.33     13.09 o 
   1   3   8      386.18      405.38     22.10 o 
   2   3   8       22.21       24.15      2.40 o 
   3   3   8       35.98       34.55      2.98 o 
   4   3   8        1.55        2.67      2.85 o 
   5   3   8        3.35        2.62      4.03 o 
   6   3   8        2.01        5.27      4.26 o 
  -5   4   8        0.59        0.74      3.38 o 
  -4   4   8       30.93       22.80      4.24 o 
  -3   4   8       12.92       18.25      3.90 o 
  -2   4   8       11.94       11.99      3.00 o 
  -1   4   8       15.12       16.14      5.63 o 
   0   4   8       23.99       23.30      4.19 o 
   1   4   8       15.16       18.21      3.01 o 
   2   4   8       77.34       73.70      6.50 o 
   3   4   8       44.25       47.84      3.79 o 
   4   4   8        3.08        4.99      9.03 o 
   5   4   8        7.62        8.13     10.57 o 
  -5   5   8        3.96        3.91      3.32 o 
  -4   5   8        0.01        0.82      3.84 o 
  -3   5   8       40.98       40.04      6.20 o 
  -2   5   8       19.54       13.38      3.23 o 
  -1   5   8        3.21        6.73      2.65 o 
   0   5   8       58.20       46.09      8.78 o 
   1   5   8      593.80      643.94     25.67 o 
   2   5   8        0.01        0.22      1.09 o 
   3   5   8        2.43       -2.46      2.52 o 
   4   5   8        0.16        1.09      4.94 o 
   5   5   8        2.73        2.14      3.57 o 
  -4   6   8        4.92        6.50      3.24 o 
  -3   6   8        1.20        2.19      5.94 o 
  -2   6   8        0.16        3.94      2.84 o 
  -1   6   8        0.18        0.46      2.45 o 
   0   6   8       58.99       49.26      4.00 o 
   1   6   8        2.53        1.50      2.27 o 
   2   6   8       45.04       42.10      3.78 o 
   3   6   8        0.01        4.38      3.60 o 
   4   6   8        8.16       11.45      4.40 o 
   5   6   8        0.09        0.73      4.53 o 
  -4   7   8        0.16        0.32      2.93 o 
  -3   7   8       19.95       26.15      6.27 o 
  -2   7   8        6.40        1.46      5.53 o 
  -1   7   8        8.13        1.09      4.75 o 
   0   7   8       11.68       12.31      5.11 o 
   1   7   8      118.74      103.71      6.45 o 
   2   7   8       10.81       11.49      5.48 o 
   3   7   8        5.87        7.42      4.01 o 
   4   7   8        0.40       -1.38      4.19 o 
  -3   8   8        0.34        2.70      4.13 o 
  -2   8   8        1.95       -4.48      7.00 o 
  -1   8   8        6.70        7.85      6.88 o 
   0   8   8       12.00       13.86      4.10 o 
   1   8   8       14.62       14.91      4.41 o 
   2   8   8       20.60       15.80      4.37 o 
   3   8   8        2.04        3.35      3.61 o 
  -1   9   8       25.73       23.91      6.72 o 
   0   9   8        3.56       14.38      7.60 o 
   1   9   8        0.41        6.90      6.54 o 
  -1  -8   9        2.76        6.77      6.96 o 
   0  -8   9        2.60       -3.59      4.53 o 
   1  -8   9        5.33       12.14      4.59 o 
  -3  -7   9        0.18        0.53      3.56 o 
  -2  -7   9        0.00        1.05      2.89 o 
  -1  -7   9        2.63        2.40      3.32 o 
   0  -7   9        2.28        5.88      4.01 o 
   1  -7   9       64.33       64.13      8.27 o 
   2  -7   9        7.53       15.08      4.54 o 
   3  -7   9        0.30       -0.02      3.38 o 
  -4  -6   9        0.84        2.90      2.68 o 
  -3  -6   9        3.47        2.73      2.75 o 
  -2  -6   9       30.39       29.80      4.11 o 
  -1  -6   9        0.01        1.56      2.39 o 
   0  -6   9        7.94       13.70      4.28 o 
   1  -6   9       17.64       20.01      4.31 o 
   2  -6   9        0.07        2.71      4.13 o 
   3  -6   9        0.85       -0.51      4.87 o 
   4  -6   9        0.30       -1.28      3.36 o 
  -4  -5   9        1.41       -0.08      2.74 o 
  -3  -5   9        2.26        2.50      2.18 o 
  -2  -5   9        0.01        2.65      1.69 o 
  -1  -5   9        0.16        1.06      2.49 o 
   0  -5   9       12.62       10.89      4.85 o 
   1  -5   9      272.90      309.91     48.38 o 
   2  -5   9       28.96       27.35      5.00 o 
   3  -5   9        0.02        2.21      2.84 o 
   4  -5   9        4.14        2.42      3.66 o 
  -5  -4   9        0.25        1.33      4.94 o 
  -4  -4   9        1.62        3.86      1.80 o 
  -3  -4   9        1.43        0.07      1.40 o 
  -2  -4   9       34.06       34.50      3.37 o 
  -1  -4   9       17.36       13.87      3.19 o 
   0  -4   9        3.97        5.47      1.40 o 
   1  -4   9        6.99        7.91      2.86 o 
   2  -4   9        2.06        1.28      2.22 o 
   3  -4   9        0.00       -0.21      3.33 o 
   4  -4   9        1.49        1.74      2.46 o 
   5  -4   9        1.67       -2.81      3.58 o 
  -5  -3   9        0.24        1.48      3.34 o 
  -4  -3   9        1.00        0.73      1.61 o 
  -3  -3   9       13.59       13.50      2.00 o 
  -2  -3   9       10.72        7.71      2.17 o 
  -1  -3   9      111.34      119.82      6.24 o 
   0  -3   9       31.60       25.69      3.03 o 
   1  -3   9      159.26      181.25     12.90 o 
   2  -3   9      127.05      124.37      8.98 o 
   3  -3   9        5.43        9.32      2.96 o 
   4  -3   9        0.15       -1.72      3.10 o 
   5  -3   9       37.28       30.78      5.50 o 
  -5  -2   9        1.16        6.29      2.76 o 
  -4  -2   9       27.35       30.60      5.63 o 
  -3  -2   9        0.96       -1.70      1.70 o 
  -2  -2   9        0.39        1.17      1.21 o 
  -1  -2   9       61.74       58.37      3.95 o 
   0  -2   9        0.34        2.52      2.15 o 
   1  -2   9        7.60        7.93      1.52 o 
   2  -2   9       20.55       22.82      2.59 o 
   3  -2   9       12.70       14.68      2.82 o 
   4  -2   9        8.93       13.70      2.90 o 
   5  -2   9        2.68        1.85      2.68 o 
  -6  -1   9        0.49       -2.54      3.92 o 
  -5  -1   9        1.57        6.93      4.29 o 
  -4  -1   9        3.38        7.58      2.24 o 
  -3  -1   9        0.12        0.59      1.51 o 
  -2  -1   9       61.14       50.83      3.43 o 
  -1  -1   9      364.05      355.06     17.02 o 
   0  -1   9       70.70       70.43     11.18 o 
   1  -1   9       63.57       58.42      5.21 o 
   2  -1   9       34.07       31.89      2.80 o 
   3  -1   9       21.29       19.09      2.89 o 
   4  -1   9       20.65       22.57      3.98 o 
   5  -1   9       23.75       28.73      5.08 o 
   6  -1   9        0.10        2.42      5.08 o 
  -6   0   9        1.56        3.27      3.73 o 
  -5   0   9        1.01       -0.37      1.83 o 
  -4   0   9       17.99       15.16      2.65 o 
  -3   0   9       50.07       65.63      6.10 o 
  -2   0   9       10.28        8.95      2.40 o 
  -1   0   9       93.97       89.26      4.06 o 
   0   0   9       47.94       49.86      4.82 o 
   1   0   9       25.66       23.37      2.46 o 
   2   0   9        3.22        4.53      3.01 o 
   3   0   9       16.57       17.85      2.88 o 
   4   0   9       12.45       10.25      2.33 o 
   5   0   9        0.27        1.51      1.91 o 
   6   0   9        0.07        2.74      4.43 o 
  -6   1   9        0.57       -0.72      2.39 o 
  -5   1   9        9.64        9.07      2.81 o 
  -4   1   9       55.46       44.98      6.22 o 
  -3   1   9        6.19       10.81      2.94 o 
  -2   1   9       18.08       13.91      2.59 o 
  -1   1   9      228.73      206.31     10.44 o 
   0   1   9      288.15      272.74     12.22 o 
   1   1   9      120.59      115.69      6.53 o 
   2   1   9       77.75       76.16      5.81 o 
   3   1   9      212.64      228.34     11.45 o 
   4   1   9        1.34       -1.74      2.14 o 
   5   1   9        2.39        0.03      2.47 o 
   6   1   9        0.01        4.14      5.74 o 
  -5   2   9        0.14        0.47      2.69 o 
  -4   2   9       22.81       23.41      3.92 o 
  -3   2   9       58.10       61.45      6.35 o 
  -2   2   9        9.89       14.10      3.35 o 
  -1   2   9      162.77      180.58     25.18 o 
   0   2   9      283.42      277.41     11.36 o 
   1   2   9        0.44       -0.40      1.11 o 
   2   2   9       72.88       76.99      6.54 o 
   3   2   9        3.46        8.06      2.97 o 
   4   2   9        8.89        7.14      2.05 o 
   5   2   9        4.96        4.54      3.03 o 
   6   2   9        2.51        3.58      4.70 o 
  -5   3   9        2.66        3.75      2.67 o 
  -4   3   9       82.42       79.41     15.16 o 
  -3   3   9        1.25        2.81      3.03 o 
  -2   3   9        0.25       -0.04      2.63 o 
  -1   3   9       86.38      104.78     14.73 o 
   0   3   9       93.81       83.77      6.14 o 
   1   3   9        1.90        2.15      2.16 o 
   2   3   9      270.98      257.85     20.79 o 
   3   3   9       62.97       70.39      7.32 o 
   4   3   9       12.77       21.53      5.52 o 
   5   3   9        0.15       -0.72      2.90 o 
  -5   4   9        7.99       18.38      4.78 o 
  -4   4   9       63.37       56.43      7.50 o 
  -3   4   9        0.97       -0.61      2.99 o 
  -2   4   9        7.55       17.18      7.24 o 
  -1   4   9      124.85      120.02     19.25 o 
   0   4   9      353.32      288.24     26.32 o 
   1   4   9       51.41       55.62      6.80 o 
   2   4   9       37.72       41.47      4.31 o 
   3   4   9       37.53       37.59      4.62 o 
   4   4   9        1.67       -1.86      2.98 o 
   5   4   9        4.84        7.34      6.39 o 
  -5   5   9        0.01        1.53      3.41 o 
  -4   5   9       13.65       12.89      5.59 o 
  -3   5   9        2.97       10.04      3.27 o 
  -2   5   9        0.01        2.85      2.41 o 
  -1   5   9       16.85       16.87      3.75 o 
   0   5   9       35.80       43.82      5.19 o 
   1   5   9      146.05      133.81      8.28 o 
   2   5   9       59.78       38.75      7.79 o 
   3   5   9       12.86       13.82      3.20 o 
   4   5   9        2.16        1.11      3.23 o 
   5   5   9        0.00        1.65      3.58 o 
  -4   6   9       10.77        9.38      4.33 o 
  -3   6   9        8.94       11.52      4.26 o 
  -2   6   9        0.13        3.92      3.41 o 
  -1   6   9       13.07       18.59      4.30 o 
   0   6   9      129.07      134.89     11.74 o 
   1   6   9       34.92       30.77      3.18 o 
   2   6   9        0.97        0.18      1.79 o 
   3   6   9       25.40       29.21      5.40 o 
   4   6   9        0.47       -1.41      3.01 o 
  -3   7   9        0.96       -3.30      4.34 o 
  -2   7   9        0.22       -3.47      3.53 o 
  -1   7   9        3.14        4.23      2.88 o 
   0   7   9       40.64       34.11      5.82 o 
   1   7   9       78.72       63.70      6.29 o 
   2   7   9       17.64       22.47     11.42 o 
   3   7   9       11.96       14.76      4.12 o 
   4   7   9        2.16        0.57      3.09 o 
  -2   8   9        1.25        1.21      5.01 o 
  -1   8   9        1.11        4.51      4.32 o 
   0   8   9       15.47       11.87      4.17 o 
   1   8   9        2.10        7.63      6.27 o 
   2   8   9        0.05        3.39      6.83 o 
   3   8   9        4.68        0.99      3.39 o 
   0   9   9        6.67       17.89      9.73 o 
  -2  -7  10        0.21        3.12      5.91 o 
  -1  -7  10        5.30       12.59      5.62 o 
   0  -7  10       15.25       16.25      8.47 o 
   1  -7  10        0.51        5.59     10.34 o 
   2  -7  10       17.86       21.31      8.62 o 
  -3  -6  10        0.85        2.69      2.46 o 
  -2  -6  10        2.06        0.85      2.30 o 
  -1  -6  10        1.94       -0.62      2.81 o 
   0  -6  10       42.29       53.21     13.90 o 
   1  -6  10        0.98       -1.02      5.02 o 
   2  -6  10        5.82        6.82      4.00 o 
   3  -6  10        1.17        4.67      3.77 o 
  -4  -5  10        0.22       -0.65      4.55 o 
  -3  -5  10        0.01        1.62      4.08 o 
  -2  -5  10        0.01       -0.98      2.04 o 
  -1  -5  10        4.54       11.90      2.38 o 
   0  -5  10       59.80       70.02     11.15 o 
   1  -5  10       17.09       23.53      5.62 o 
   2  -5  10        1.84        6.15      3.12 o 
   3  -5  10        0.15        1.20      2.77 o 
   4  -5  10        1.19       -0.16      3.35 o 
  -4  -4  10        0.23        2.47      4.38 o 
  -3  -4  10        2.37        3.99      2.66 o 
  -2  -4  10        0.92        1.35      1.89 o 
  -1  -4  10       22.60       27.03      3.79 o 
   0  -4  10      136.72      138.96     10.84 o 
   1  -4  10        0.61       -3.56      3.56 o 
   2  -4  10        1.37       -0.95      2.94 o 
   3  -4  10        0.62        3.94      3.01 o 
   4  -4  10        5.06        1.98      2.86 o 
  -5  -3  10        2.53        2.01      3.61 o 
  -4  -3  10        0.11        5.40      6.23 o 
  -3  -3  10        5.44       14.66      6.32 o 
  -2  -3  10       11.84       14.30      2.16 o 
  -1  -3  10        0.66       -1.54      1.54 o 
   0  -3  10      138.74      142.10     10.36 o 
   1  -3  10        1.38       -0.70      2.71 o 
   2  -3  10       32.07       31.35      4.65 o 
   3  -3  10        2.78       22.60     12.17 o 
   4  -3  10        1.31        1.13      2.59 o 
   5  -3  10       16.34       11.92      3.47 o 
  -5  -2  10        1.37       -0.36      3.56 o 
  -4  -2  10        1.76       -1.54      2.99 o 
  -3  -2  10       34.01       43.92      4.21 o 
  -2  -2  10      219.96      218.93     16.23 o 
  -1  -2  10       66.60       65.48      4.14 o 
   0  -2  10       38.28       41.43      7.26 o 
   1  -2  10        0.13        2.81      1.67 o 
   2  -2  10       19.68       15.96      3.15 o 
   3  -2  10        4.85        8.92      3.12 o 
   4  -2  10        4.98        2.31      3.53 o 
   5  -2  10        0.24       -3.12      3.12 o 
  -5  -1  10        7.17        5.37      3.19 o 
  -4  -1  10        1.33        0.81      2.87 o 
  -3  -1  10        5.31        3.19      2.10 o 
  -2  -1  10       38.31       40.09      3.42 o 
  -1  -1  10        0.01        0.33      1.29 o 
   0  -1  10       85.48       74.16      4.45 o 
   1  -1  10       66.87       54.79     12.76 o 
   2  -1  10        6.29        3.79      1.97 o 
   3  -1  10       10.39       11.57      2.33 o 
   4  -1  10       39.13       37.35      4.77 o 
   5  -1  10       12.30       14.81      5.46 o 
  -5   0  10        3.14        3.26      2.75 o 
  -4   0  10       12.50       10.19      7.38 o 
  -3   0  10        2.49       -2.10      2.10 o 
  -2   0  10      943.59      947.02     47.89 o 
  -1   0  10       91.30       90.47      7.28 o 
   0   0  10        0.33        2.01      1.40 o 
   1   0  10       18.58       17.65      2.61 o 
   2   0  10       89.04       78.95      5.21 o 
   3   0  10       18.54       20.22      2.99 o 
   4   0  10       13.32       13.23      2.70 o 
   5   0  10        2.59        3.51      2.94 o 
  -5   1  10        5.48        3.69      2.61 o 
  -4   1  10        2.63       -2.88      3.53 o 
  -3   1  10        0.80        0.69      4.29 o 
  -2   1  10        3.34        3.61      2.44 o 
  -1   1  10        6.71        8.92      4.02 o 
   0   1  10        2.75        1.28      1.80 o 
   1   1  10      114.33      104.44      5.51 o 
   2   1  10       30.72       27.75      3.18 o 
   3   1  10       23.17       24.65      3.34 o 
   4   1  10       48.64       50.77      5.58 o 
   5   1  10        5.61       10.84     10.64 o 
  -5   2  10        5.59        3.43      8.26 o 
  -4   2  10        1.19        3.11      2.42 o 
  -3   2  10       89.86       90.13      7.33 o 
  -2   2  10      372.96      426.65     26.21 o 
  -1   2  10      495.40      472.68     25.43 o 
   0   2  10       17.42       15.14      1.46 o 
   1   2  10       31.89       33.78      3.28 o 
   2   2  10      120.25      123.56      6.63 o 
   3   2  10        3.86        5.98      2.98 o 
   4   2  10       12.66       11.18      2.57 o 
   5   2  10        2.10        1.99      2.80 o 
  -5   3  10        0.38        0.96      2.56 o 
  -4   3  10        1.49        5.64      6.23 o 
  -3   3  10        1.87        3.40      2.45 o 
  -2   3  10        2.03       -2.31      2.37 o 
  -1   3  10       42.64       49.05      6.54 o 
   0   3  10       30.06       38.42      4.56 o 
   1   3  10       39.81       43.68      6.38 o 
   2   3  10       17.10       14.42      2.28 o 
   3   3  10       70.76       60.56      4.76 o 
   4   3  10        0.71        0.97      2.84 o 
   5   3  10       22.28       32.66      9.72 o 
  -5   4  10       10.73        5.77      4.52 o 
  -4   4  10       30.11       35.65      6.18 o 
  -3   4  10       16.87       16.75      4.30 o 
  -2   4  10        7.92        7.04      3.30 o 
  -1   4  10      145.83      136.18     14.94 o 
   0   4  10       16.63       23.72      5.71 o 
   1   4  10        1.01        2.44      1.41 o 
   2   4  10       79.17       72.45      6.42 o 
   3   4  10        0.27        2.00      1.78 o 
   4   4  10        0.87        5.36      5.13 o 
   5   4  10        0.78        2.88      5.45 o 
  -4   5  10        1.04        7.87      4.39 o 
  -3   5  10        0.18       -0.38      2.66 o 
  -2   5  10        0.04       -0.59      2.09 o 
  -1   5  10       11.81        8.82      5.01 o 
   0   5  10       46.85       36.80      6.50 o 
   1   5  10        9.33        7.35      1.91 o 
   2   5  10        1.90        4.41      2.05 o 
   3   5  10        1.43       -2.62      2.84 o 
   4   5  10       14.16       10.30      3.91 o 
  -4   6  10       17.04       19.88      5.58 o 
  -3   6  10        6.18       10.72      4.17 o 
  -2   6  10        0.62        1.47      2.55 o 
  -1   6  10        6.96        7.08      5.76 o 
   0   6  10        3.96        5.49      3.20 o 
   1   6  10        0.96       -0.02      3.85 o 
   2   6  10       22.07       23.91      7.18 o 
   3   6  10        0.06        0.45      2.41 o 
   4   6  10        0.88        0.86      3.34 o 
  -3   7  10        5.58        6.16      4.17 o 
  -2   7  10        0.29        4.26      3.96 o 
  -1   7  10        2.45        7.12      4.19 o 
   0   7  10        8.54       13.11      3.91 o 
   1   7  10        0.57        4.03      8.20 o 
   2   7  10        9.76        9.56      6.19 o 
   3   7  10        4.27        4.81      3.78 o 
  -2   8  10        0.78       -0.72      5.30 o 
  -1   8  10        3.08        3.07      3.77 o 
   0   8  10        8.64        4.63      4.02 o 
   1   8  10        0.01       -4.50      7.21 o 
   2   8  10        1.49        6.00      6.51 o 
  -1  -7  11        0.05        2.22      3.02 o 
   0  -7  11        1.42        6.67      6.31 o 
   1  -7  11        2.57        0.59      4.63 o 
  -3  -6  11        0.50        0.85      4.04 o 
  -1  -6  11        0.84       -2.72      3.00 o 
   0  -6  11        0.21       -2.48      2.94 o 
   1  -6  11       22.74       20.24      6.32 o 
   2  -6  11       12.68       17.62      5.16 o 
   3  -6  11        1.08        0.58      3.50 o 
  -4  -5  11        0.33        1.04      5.21 o 
  -3  -5  11        0.01       -0.02      2.04 o 
  -2  -5  11        1.01        1.09      1.36 o 
  -1  -5  11        0.06        3.80      4.67 o 
   0  -5  11        0.23       -0.96      4.88 o 
   1  -5  11        6.57        4.64      2.81 o 
   2  -5  11        1.26       -1.57      3.85 o 
   3  -5  11        0.79       14.51      4.54 o 
  -4  -4  11        7.43       15.11      6.51 o 
  -3  -4  11       29.94       31.20      3.79 o 
  -2  -4  11       18.17       16.18      2.88 o 
  -1  -4  11        7.52        3.07      3.80 o 
   0  -4  11       84.08       99.70     16.25 o 
   1  -4  11        1.30        3.17      2.95 o 
   2  -4  11        2.40        6.73      3.25 o 
   3  -4  11        4.95       10.57      3.50 o 
   4  -4  11        0.78        0.51      4.93 o 
  -4  -3  11        1.87        0.69      2.30 o 
  -3  -3  11        3.60        7.01      2.11 o 
  -2  -3  11        1.12        1.38      2.55 o 
  -1  -3  11        0.59        2.45      2.54 o 
   0  -3  11       46.46       44.00      8.08 o 
   1  -3  11        1.64        4.14      2.26 o 
   2  -3  11        1.13        2.10      7.40 o 
   3  -3  11       12.36       12.17      5.25 o 
   4  -3  11        0.02        3.01      3.30 o 
  -5  -2  11        1.60        0.94      4.24 o 
  -4  -2  11        6.31       11.95      4.19 o 
  -3  -2  11       54.60       61.49      6.31 o 
  -2  -2  11       33.09       31.16      2.90 o 
  -1  -2  11      136.06      136.15     11.61 o 
   0  -2  11       71.76       66.65      4.22 o 
   1  -2  11       76.26       72.78      5.00 o 
   2  -2  11        5.67        9.83      2.78 o 
   3  -2  11        4.66        9.12      3.50 o 
   4  -2  11        0.11       -0.60      2.43 o 
   5  -2  11        0.36        5.14      3.70 o 
  -5  -1  11        0.00        2.63      2.75 o 
  -4  -1  11        0.03       -3.01      3.01 o 
  -3  -1  11       34.95       31.51      5.35 o 
  -2  -1  11       14.66       16.81      3.78 o 
  -1  -1  11       29.25       21.81      8.57 o 
   0  -1  11      129.79      140.33      7.63 o 
   1  -1  11       71.06       59.48      4.26 o 
   2  -1  11       30.59       34.02      3.51 o 
   3  -1  11        8.02       10.01      4.98 o 
   4  -1  11        7.89       11.80      3.24 o 
   5  -1  11        2.67        5.48      6.77 o 
  -5   0  11        1.08        2.90      3.26 o 
  -4   0  11        2.16        2.74      3.37 o 
  -3   0  11       65.74       69.33     12.52 o 
  -2   0  11        0.54        5.71      3.63 o 
  -1   0  11       66.66       66.65      6.78 o 
   0   0  11       10.54       12.70      1.97 o 
   1   0  11       57.32       58.90      5.06 o 
   2   0  11       23.04       21.88      5.17 o 
   3   0  11        7.36        9.86      3.55 o 
   4   0  11        0.11       -0.48      1.86 o 
   5   0  11        0.01       -1.94      5.86 o 
  -5   1  11        0.86        1.60      3.47 o 
  -4   1  11        0.83       -1.85      2.33 o 
  -3   1  11       79.19       66.88      7.85 o 
  -2   1  11       17.93       12.17      2.63 o 
  -1   1  11       59.96       61.89     21.46 o 
   0   1  11       66.40       61.63      5.12 o 
   1   1  11      113.56      113.46      6.37 o 
   2   1  11       44.57       44.63      4.20 o 
   3   1  11        1.47        1.47      3.02 o 
   4   1  11       10.71       15.86      3.27 o 
   5   1  11        0.06       -5.57      6.00 o 
  -5   2  11        0.72        1.31      2.56 o 
  -4   2  11        0.55        1.26      2.62 o 
  -3   2  11       56.74       61.20      6.86 o 
  -2   2  11        0.57        6.46      3.53 o 
  -1   2  11       25.15       25.40      3.68 o 
   0   2  11        5.90        4.80      2.50 o 
   1   2  11        0.02       -0.29      1.59 o 
   2   2  11        2.49        7.71      2.26 o 
   3   2  11       13.74       15.62      5.12 o 
   4   2  11        0.14       -0.70      1.89 o 
   5   2  11        0.16      166.63    100.52 o 
  -5   3  11        2.19        3.87      3.11 o 
  -4   3  11        7.90        5.13      3.16 o 
  -3   3  11       37.62       29.76      4.61 o 
  -2   3  11        3.68        4.79      2.81 o 
  -1   3  11        7.05       10.27      4.64 o 
   0   3  11       17.22       14.50      3.26 o 
   1   3  11       43.99       37.87      5.35 o 
   2   3  11       13.60       15.76      2.54 o 
   3   3  11        1.02        2.33      1.93 o 
   4   3  11       21.93       35.25      7.25 o 
   5   3  11        1.57        9.30      5.12 o 
  -4   4  11        3.47        1.75      3.85 o 
  -3   4  11        5.70        4.97      5.96 o 
  -2   4  11       21.31       30.46      5.40 o 
  -1   4  11       22.45       21.47      4.02 o 
   0   4  11       14.10       20.62      4.22 o 
   1   4  11        1.28       -1.21      2.93 o 
   2   4  11        4.00        3.14      1.93 o 
   3   4  11        3.20        5.40      2.32 o 
   4   4  11        3.31       10.05      5.56 o 
   5   4  11        0.43        4.32      4.47 o 
  -4   5  11        0.04       -1.37      3.34 o 
  -3   5  11        3.67        5.06      3.29 o 
  -2   5  11        0.04       -2.74      4.41 o 
  -1   5  11        2.17        8.62      3.27 o 
   0   5  11       16.06       19.09      9.24 o 
   1   5  11       13.44       13.01      5.33 o 
   2   5  11        0.25        1.77      1.82 o 
   3   5  11        0.57        1.91      3.41 o 
   4   5  11       20.86       28.82      5.67 o 
  -3   6  11        9.89       10.68      7.12 o 
  -2   6  11       14.90       14.20      4.35 o 
  -1   6  11        4.63        5.75      3.10 o 
   0   6  11        0.17        1.28      3.23 o 
   1   6  11       14.90       12.18      3.92 o 
   2   6  11        0.07        4.21      5.21 o 
   3   6  11        0.50        3.64      4.45 o 
  -2   7  11        0.81        1.69      3.59 o 
  -1   7  11        0.48       -3.29      6.71 o 
   0   7  11        2.31        5.57      3.86 o 
   1   7  11        7.89       10.80      6.95 o 
   2   7  11        1.16       19.20      9.42 o 
   3   7  11        1.89        1.79      6.56 o 
  -1   8  11        4.73        3.60      4.46 o 
   0   8  11       11.70       10.08      4.96 o 
  -2  -6  12        0.64        2.27      4.10 o 
  -1  -6  12        3.56        6.33      4.53 o 
   0  -6  12        4.03        2.28      4.37 o 
   1  -6  12        4.71       -1.58      3.50 o 
   2  -6  12        0.58       -1.23      3.39 o 
  -3  -5  12        0.86       -1.16      3.97 o 
  -2  -5  12        0.82       -1.41      3.46 o 
  -1  -5  12        2.43        3.57      6.27 o 
   0  -5  12        2.31        8.62      3.95 o 
   1  -5  12        9.12       19.40      5.44 o 
   2  -5  12        3.67       14.29      5.05 o 
   3  -5  12        0.16       11.66      6.05 o 
  -4  -4  12        1.81        2.86      4.36 o 
  -3  -4  12        0.05        2.98      2.84 o 
  -2  -4  12        1.30       -0.28      1.83 o 
  -1  -4  12        0.21       -0.59      2.50 o 
   0  -4  12        0.01        4.11      7.69 o 
   1  -4  12        7.93       10.53      8.29 o 
   2  -4  12       16.18       19.52      4.73 o 
   3  -4  12        5.45        2.60      3.96 o 
   4  -4  12        0.01       -3.25      3.88 o 
  -4  -3  12       32.08       35.43      6.20 o 
  -3  -3  12       16.48       11.34      2.94 o 
  -2  -3  12        0.14        4.62      3.27 o 
  -1  -3  12       31.65       41.80      6.17 o 
   0  -3  12        6.02        6.40      2.68 o 
   1  -3  12       27.73       27.70      4.41 o 
   2  -3  12        1.35        3.55      3.32 o 
   3  -3  12        2.00        3.94      3.05 o 
   4  -3  12        7.59       18.88      5.85 o 
  -4  -2  12        0.02        4.33      3.33 o 
  -3  -2  12        6.12        7.84      2.59 o 
  -2  -2  12        1.86       -1.90      1.96 o 
  -1  -2  12        1.37        3.74      1.68 o 
   0  -2  12        6.74        9.11      2.24 o 
   1  -2  12       10.43        7.65      1.84 o 
   2  -2  12       57.21       55.07      6.07 o 
   3  -2  12        4.12        9.74      3.39 o 
   4  -2  12        0.63        1.91      2.41 o 
  -4  -1  12       17.25       18.65      4.54 o 
  -3  -1  12       32.87       30.06      7.01 o 
  -2  -1  12       10.09        3.99      2.37 o 
  -1  -1  12       90.59      102.22      9.96 o 
   0  -1  12       23.16       24.47      3.77 o 
   1  -1  12       10.81        9.60      1.97 o 
   2  -1  12        1.26        1.99      2.03 o 
   3  -1  12        1.71        2.07      2.11 o 
   4  -1  12        7.98        8.07      3.79 o 
   5  -1  12        1.82       -3.44      5.93 o 
  -5   0  12        0.86        1.18      2.98 o 
  -4   0  12        0.54        3.30      2.96 o 
  -3   0  12        6.94        0.36      2.00 o 
  -2   0  12       12.39       14.51      3.93 o 
  -1   0  12        0.90        1.53      2.48 o 
   0   0  12        2.35        1.86      2.47 o 
   1   0  12       30.40       21.65      2.64 o 
   2   0  12       19.39       18.98      4.28 o 
   3   0  12       31.62       41.02      4.73 o 
   4   0  12        0.55        0.19      3.44 o 
   5   0  12        1.15        0.87      4.75 o 
  -5   1  12        0.00       -0.86      2.70 o 
  -4   1  12        0.36       -2.40      2.40 o 
  -3   1  12        0.03        3.80      3.14 o 
  -2   1  12       12.94       12.14      2.95 o 
  -1   1  12       53.25       50.37      5.56 o 
   0   1  12       71.96       85.40      7.81 o 
   1   1  12        4.69        4.58      1.89 o 
   2   1  12        9.72       10.44      2.65 o 
   3   1  12        3.38        2.47      2.79 o 
   4   1  12        5.48       10.75      4.23 o 
   5   1  12        5.86        3.24      4.79 o 
  -4   2  12        0.56       -0.77      3.29 o 
  -3   2  12        3.09        4.42      4.35 o 
  -2   2  12        2.28        5.62      3.35 o 
  -1   2  12       13.42       17.01      3.49 o 
   0   2  12       18.16       15.21      3.33 o 
   1   2  12        0.48        2.41      2.88 o 
   2   2  12        6.57        9.65      2.14 o 
   3   2  12       17.99       16.22      4.39 o 
   4   2  12        2.29        2.69      3.12 o 
   5   2  12        0.04        5.04      5.67 o 
  -4   3  12        2.24        5.00      3.41 o 
  -3   3  12       12.47       11.87      3.74 o 
  -2   3  12        0.22        1.50      3.32 o 
  -1   3  12        4.27        9.76      3.33 o 
   0   3  12       60.13       53.76      8.63 o 
   1   3  12       24.46       24.97      4.45 o 
   2   3  12        4.35        3.21      1.76 o 
   3   3  12        6.69        8.81      2.80 o 
   4   3  12        2.36        3.17      3.83 o 
  -4   4  12        5.00        0.86      5.52 o 
  -3   4  12       17.70       26.67      7.52 o 
  -2   4  12        2.59       -1.21      3.33 o 
  -1   4  12       32.74       27.30      7.06 o 
   0   4  12        0.78        3.75      3.49 o 
   1   4  12       13.42       18.25      4.75 o 
   2   4  12       16.46       19.30      3.27 o 
   3   4  12        7.95       12.89      8.79 o 
   4   4  12        0.00        3.10      3.87 o 
  -3   5  12        1.00        7.96      4.38 o 
  -2   5  12        2.67        8.11      5.06 o 
  -1   5  12        1.76       -1.03      3.04 o 
   0   5  12        3.83        7.48      3.08 o 
   1   5  12       23.11       19.72      3.87 o 
   2   5  12        2.27        2.32      2.47 o 
   3   5  12        3.95       -0.75      2.70 o 
   4   5  12        1.25        3.45      4.35 o 
  -3   6  12        6.80        8.64      6.32 o 
  -2   6  12        4.62        6.81      4.26 o 
  -1   6  12       11.09       19.45      5.49 o 
   0   6  12        0.62       -1.75      3.17 o 
   1   6  12        0.65       -0.23      2.88 o 
   2   6  12        5.38        8.81      6.88 o 
   3   6  12        8.98       10.70      8.69 o 
  -1   7  12        2.45        6.85      5.25 o 
   0   7  12        1.26       -2.03      3.95 o 
   1   7  12        0.65        9.08      7.38 o 
  -1  -6  13        3.19        1.03      4.70 o 
   0  -6  13        0.48        2.07      5.11 o 
  -2  -5  13        9.81        1.67      4.36 o 
  -1  -5  13        3.05        0.66      3.53 o 
   0  -5  13        0.02       -0.02      3.18 o 
   1  -5  13        0.06        5.79      5.98 o 
   2  -5  13        0.52        0.61      3.34 o 
  -3  -4  13        6.15        5.52      3.20 o 
  -2  -4  13        0.16       -3.66      3.92 o 
  -1  -4  13       17.14       20.83      6.01 o 
   0  -4  13        0.97       -1.60      4.19 o 
   1  -4  13        6.11        2.55      3.27 o 
   2  -4  13        0.50       -1.81      3.38 o 
   3  -4  13        5.46        8.56      6.66 o 
  -3  -3  13        1.31        0.25      2.34 o 
  -2  -3  13        2.77        1.78      2.38 o 
  -1  -3  13        7.02       10.48      2.78 o 
   0  -3  13        0.55        1.34      2.45 o 
   1  -3  13        0.05       -1.42      2.50 o 
   2  -3  13        4.99        5.69      4.88 o 
   3  -3  13        0.33        7.23      5.35 o 
  -4  -2  13        0.23       -2.43      3.07 o 
  -3  -2  13        1.94       -0.25      2.36 o 
  -2  -2  13        1.67        5.74      2.97 o 
  -1  -2  13        8.16        7.10      6.22 o 
   0  -2  13        3.60        4.68      4.26 o 
   1  -2  13       29.23       25.69      4.57 o 
   2  -2  13        4.08       12.82      4.12 o 
   3  -2  13        6.70        1.92      3.24 o 
   4  -2  13        0.03        3.83      3.57 o 
  -4  -1  13        5.59        4.39      3.62 o 
  -3  -1  13        3.71        2.15      5.05 o 
  -2  -1  13        5.35        6.88      2.68 o 
  -1  -1  13        5.65        6.36      3.16 o 
   0  -1  13        1.39        4.11      1.77 o 
   1  -1  13        8.20       15.88      3.00 o 
   2  -1  13        8.92        6.81      3.60 o 
   3  -1  13        5.95       10.92      3.44 o 
   4  -1  13        5.59        6.92      3.79 o 
  -4   0  13        1.33        0.99      2.65 o 
  -3   0  13       11.76       16.73      4.24 o 
  -2   0  13        2.12        5.30      2.77 o 
  -1   0  13        0.21        0.82      2.02 o 
   0   0  13        0.85        1.88      4.94 o 
   1   0  13       49.05       46.61      4.25 o 
   2   0  13       26.47       36.05      7.29 o 
   3   0  13        9.25       10.89      3.76 o 
   4   0  13        0.00        0.42      2.89 o 
  -4   1  13        0.01       -0.65      2.72 o 
  -3   1  13        0.00        3.58      4.09 o 
  -2   1  13        7.91       12.93      3.09 o 
  -1   1  13       29.46       32.27      5.22 o 
   0   1  13        1.40        8.55      3.95 o 
   1   1  13       29.39       34.27      3.80 o 
   2   1  13        0.06        1.34      2.94 o 
   3   1  13       12.80       21.48      4.02 o 
   4   1  13        8.94       13.98      9.19 o 
  -4   2  13        0.69        1.31      3.52 o 
  -3   2  13       14.74       19.10      5.04 o 
  -2   2  13       28.45       32.24      5.89 o 
  -1   2  13        0.05       -2.80      3.05 o 
   0   2  13        0.16        8.39      7.78 o 
   1   2  13       24.68       15.81      4.40 o 
   2   2  13       32.03       33.55      4.01 o 
   3   2  13       23.72       22.67      3.87 o 
   4   2  13        0.02        8.98      6.44 o 
  -4   3  13        0.01       -0.07      3.19 o 
  -3   3  13       12.50       15.35      4.05 o 
  -2   3  13        7.85        3.39      3.22 o 
  -1   3  13       39.73       39.42      5.65 o 
   0   3  13        8.28       14.94      4.55 o 
   1   3  13       16.87       20.42      8.12 o 
   2   3  13        3.12        4.09      2.31 o 
   3   3  13        3.78        0.30      1.94 o 
   4   3  13        5.81       20.99      6.52 o 
  -3   4  13        0.53       13.06      4.22 o 
  -2   4  13        8.77       15.45      4.21 o 
  -1   4  13        0.50        3.19      3.43 o 
   0   4  13        0.26       -3.25      3.25 o 
   1   4  13        5.34        8.90      3.73 o 
   2   4  13        5.00        8.55      3.85 o 
   3   4  13       22.84       32.28      6.20 o 
   4   4  13        2.08        2.40      3.35 o 
  -3   5  13        1.96        1.61      7.95 o 
  -2   5  13       32.85       26.51      5.97 o 
  -1   5  13        4.36        0.20      2.65 o 
   0   5  13       12.10       15.44      4.36 o 
   1   5  13        5.36        9.25      5.69 o 
   2   5  13        0.03        2.44      3.05 o 
   3   5  13        0.25       -1.26      5.30 o 
  -2   6  13        0.60        0.88      2.92 o 
  -1   6  13        0.24        4.61      4.28 o 
   0   6  13        0.10        2.23      3.89 o 
   1   6  13        3.55        3.17      4.77 o 
   2   6  13        0.18        6.75      7.67 o 
   0   7  13        2.03       -2.75      4.66 o 
  -1  -5  14        0.00        1.55      5.64 o 
   0  -5  14        0.08        5.60      4.19 o 
   1  -5  14        0.09       -2.84      4.02 o 
  -2  -4  14        0.25       13.51      6.27 o 
  -1  -4  14        2.82        3.39      4.33 o 
   0  -4  14        0.02        5.72      4.06 o 
   1  -4  14        6.42        8.57      5.14 o 
   2  -4  14        2.13        3.10      7.72 o 
  -3  -3  14        3.87        2.96      3.07 o 
  -2  -3  14        0.21        1.77      3.32 o 
  -1  -3  14        0.63       -0.82      3.51 o 
   0  -3  14        0.10        8.01      6.00 o 
   1  -3  14        0.87        5.71      3.61 o 
   2  -3  14        0.10        0.32      3.14 o 
   3  -3  14       12.86       18.00      5.14 o 
  -3  -2  14        7.76        4.91      3.21 o 
  -2  -2  14        4.85        6.09      2.94 o 
  -1  -2  14        8.37       10.51      3.66 o 
   0  -2  14        8.21        6.53      5.40 o 
   1  -2  14       14.32       14.33      3.59 o 
   2  -2  14        6.00        7.50      6.73 o 
   3  -2  14       11.85       12.47      4.47 o 
  -3  -1  14        0.34        1.54      2.93 o 
  -2  -1  14        1.13        1.59      2.28 o 
  -1  -1  14       18.40       24.16      4.17 o 
   0  -1  14        9.72        6.85      3.22 o 
   1  -1  14        0.47        0.65      2.19 o 
   2  -1  14        0.48        0.59      2.25 o 
   3  -1  14       13.05        9.16      3.77 o 
   4  -1  14        1.39       -0.27      4.53 o 
  -3   0  14        0.08       -2.46      2.78 o 
  -2   0  14       10.66       14.58      6.48 o 
  -1   0  14        0.63        1.35      2.33 o 
   0   0  14        8.00       11.46      3.49 o 
   1   0  14       40.59       33.09      5.08 o 
   2   0  14        9.85        6.11      2.88 o 
   3   0  14       14.25       20.88      5.08 o 
   4   0  14       17.73       21.45      5.40 o 
  -3   1  14        1.49        3.62      3.90 o 
  -2   1  14        0.04        3.06      3.76 o 
  -1   1  14       23.45       30.80      5.15 o 
   0   1  14       43.31       48.46      5.88 o 
   1   1  14        1.64        4.54      3.40 o 
   2   1  14        0.42        2.21      3.14 o 
   3   1  14        8.48        8.73      3.08 o 
   4   1  14        0.02        2.30      5.35 o 
  -3   2  14        2.54        5.23      5.11 o 
  -2   2  14        0.01        2.94      3.30 o 
  -1   2  14        4.48        3.24      3.43 o 
   0   2  14        1.26        3.63      6.03 o 
   1   2  14       43.06       44.82      6.15 o 
   2   2  14       22.97       14.91      8.52 o 
   3   2  14        2.83       -0.09      2.98 o 
   4   2  14       16.35        8.55      6.20 o 
  -3   3  14        0.83        3.38      3.44 o 
  -2   3  14        0.62        0.02      2.35 o 
  -1   3  14        4.52        3.98      3.26 o 
   0   3  14       29.26       34.49      6.55 o 
   1   3  14        5.65        9.04      3.75 o 
   2   3  14        2.51        1.07      3.00 o 
   3   3  14        7.88       11.50      8.91 o 
  -3   4  14        0.45        6.51      5.62 o 
  -2   4  14        1.87       -0.24      3.15 o 
  -1   4  14        0.79       -0.85      3.23 o 
   0   4  14        4.74        4.95      3.87 o 
   1   4  14       13.36       26.25      6.83 o 
   2   4  14       33.42       45.93      9.14 o 
   3   4  14        0.19        1.79      5.57 o 
  -2   5  14        4.70       -0.30      6.89 o 
  -1   5  14        2.90        6.60      6.28 o 
   0   5  14        5.63        5.80      4.03 o 
   1   5  14        1.41        3.50      4.95 o 
   2   5  14       12.88       28.25     13.39 o 
   0   6  14        0.01       -1.68      3.94 o 
   1   6  14        1.27        7.75      7.19 o 
  -1  -4  15        2.97        1.62      5.18 o 
   0  -4  15        2.03       -0.22      4.12 o 
   1  -4  15        3.61        5.91      6.00 o 
  -2  -3  15        0.73       -1.40      4.07 o 
  -1  -3  15        0.78        5.52      5.04 o 
   0  -3  15       15.45       17.14      6.66 o 
   1  -3  15        1.47       -2.23      4.24 o 
   2  -3  15        0.06        5.87      5.34 o 
  -2  -2  15        2.44       -1.56      2.99 o 
  -1  -2  15        0.43        2.44      2.71 o 
   0  -2  15        2.05       16.34      6.75 o 
   1  -2  15       13.75       16.44      7.41 o 
   2  -2  15       15.09       23.96      5.63 o 
  -3  -1  15        1.73        5.95      4.39 o 
  -2  -1  15        8.32       13.80      4.40 o 
  -1  -1  15        0.33        3.61      3.56 o 
   0  -1  15       23.98       18.42      4.70 o 
   1  -1  15        0.85       -2.76      3.61 o 
   2  -1  15        0.07       -2.06      2.43 o 
   3  -1  15        0.13       -1.11      3.57 o 
  -3   0  15        0.27        0.50      3.48 o 
  -2   0  15        6.22        9.89      4.44 o 
  -1   0  15        0.60        2.87      2.40 o 
   0   0  15        2.34        2.23      4.01 o 
   1   0  15       12.59        8.72      4.60 o 
   2   0  15       30.77       25.23      6.46 o 
   3   0  15        1.09        1.57      4.16 o 
  -3   1  15        0.18        4.13      4.17 o 
  -2   1  15       14.69       18.72      5.06 o 
  -1   1  15        2.83        2.97      3.06 o 
   0   1  15       19.43       27.12      6.21 o 
   1   1  15        7.64        6.55      3.39 o 
   2   1  15        0.01        4.12      3.79 o 
   3   1  15        0.01        0.19      2.47 o 
  -3   2  15        1.25        0.66      3.33 o 
  -2   2  15       10.04       11.80      5.18 o 
  -1   2  15        0.16        2.77      7.31 o 
   0   2  15       10.45       11.15      3.96 o 
   1   2  15        4.84       10.40      7.63 o 
   2   2  15       22.35       31.68      6.75 o 
   3   2  15        4.80       -0.68      4.19 o 
  -2   3  15        6.72        7.76      4.23 o 
  -1   3  15        8.24       12.54      7.24 o 
   0   3  15       23.03       23.94      6.64 o 
   1   3  15       14.53       20.44      5.81 o 
   2   3  15        0.07        1.75      3.46 o 
  -2   4  15        4.52        3.99      5.69 o 
  -1   4  15        2.22       -1.43      3.28 o 
   0   4  15       10.44       15.32      5.83 o 
   1   4  15        1.57        7.44      5.37 o 
   2   4  15        3.33        4.07      5.07 o 
   0   5  15       18.42       13.69      5.73 o 
   1   5  15       24.14       21.52      6.41 o 
  -1  -2  16        1.30        0.05      4.33 o 
   0  -2  16       16.60       17.79      6.54 o 
   1  -2  16        1.11       -3.24      4.67 o 
  -2  -1  16        4.51        9.44      5.75 o 
  -1  -1  16       15.15       15.68      4.78 o 
   0  -1  16        5.18       10.99      4.94 o 
   1  -1  16        0.20        4.31      4.45 o 
   2  -1  16        0.05       -2.03      5.71 o 
  -2   0  16        1.02       18.25      8.16 o 
  -1   0  16        6.33        6.16      6.96 o 
   0   0  16        8.91       13.79      4.49 o 
   1   0  16       10.60       19.78      7.29 o 
   2   0  16        5.54        2.30      4.29 o 
  -2   1  16        3.09        4.62      4.19 o 
  -1   1  16       21.29       28.68      5.74 o 
   0   1  16       29.66       34.40     14.59 o 
   1   1  16        0.89        3.70      3.05 o 
   2   1  16        1.39       -3.97      4.99 o 
  -1   2  16        4.81        7.10      9.02 o 
   0   2  16        0.71        4.03      4.27 o 
   1   2  16        8.14        9.48      6.21 o 
   2   2  16       11.45       19.76      8.61 o 
  -1   3  16       10.26       13.09      6.54 o 
   0   3  16       24.87       26.30      5.66 o 
   1   3  16        3.64        2.06      7.63 o 
                                                 
